# Supplementary material for: Papillary Thyroid Carcinoma Variants are Characterized by Co-dysregulation of Immune and Cancer Associated Genes
Source: Cancers (Basel). 2019 Aug 15;11(8):1179. doi: 10.3390/cancers11081179 (PMC6721495; doi:10.3390/cancers11081179)
Supplement: Supplementary file 1 [file cancers-11-01179-s001.zip]

Archive with 8 entries (7 files):
- cancers-554386-supplementary/cancers-554386-suppply-final/
- cancers-554386-supplementary/cancers-554386-suppply-final/Figure S1.pdf
- cancers-554386-supplementary/cancers-554386-suppply-final/Table S1.xlsx
- cancers-554386-supplementary/cancers-554386-suppply-final/Table S2.xlsx
- cancers-554386-supplementary/cancers-554386-suppply-final/Table S3.xlsx
- cancers-554386-supplementary/cancers-554386-suppply-final/Table S4.xlsx
- cancers-554386-supplementary/cancers-554386-suppply-final/Table S5.xlsx
- cancers-554386-supplementary/cancers-554386-suppply-final/Table S6.xlsx
