# Supplementary material for: Papillary Thyroid Carcinoma Variants are Characterized by Co-dysregulation of Immune and Cancer Associated Genes
Source: Cancers (Basel). 2019 Aug 15;11(8):1179. doi: 10.3390/cancers11081179 (PMC6721495; doi:10.3390/cancers11081179)
Supplement: Supplementary file 1 [file cancers-11-01179-s001.zip › cancers-554386-supplementary/cancers-554386-suppply-final/Table S1.xlsx]

## Sheet: labelledDE
Table S1: Classical vs Normal Differentially-Expressed IA and CA Genes
IA Genes	logFC	logCPM	Pvalue	FDR	abs(logFC)
ABCC3	2.77532	5.9824	1.24e-59	1.18e-57	2.77532
ABCC4	-1.38091	2.8809	1.02e-26	1.06e-25	1.38091
ADAM33	-1.82698	0.965963	1.8e-33	3.01e-32	1.82698
ADCY8	6.56014	2.77486	1.5e-34	2.72e-33	6.56014
ADM	1.9744	4.68263	4.27e-26	4.27e-25	1.9744
ADM2	-1.14635	4.19818	7.8e-10	2.43e-09	1.14635
AGR2	3.55368	5.21874	1.93e-42	5.7e-41	3.55368
AGT	1.35746	2.47306	5.8e-11	1.97e-10	1.35746
AGTR1	-1.70055	0.425445	1.61e-15	7.7e-15	1.70055
AHR	1.26599	6.58083	1.27e-24	1.13e-23	1.26599
AIM2	-1.26722	-0.163309	6.76e-07	1.62e-06	1.26722
ALDH1A1	-1.44759	6.93115	7.23e-30	9.31e-29	1.44759
ALK	4.85102	2.82764	5.97e-30	7.75e-29	4.85102
ANGPTL1	-1.88621	4.01998	5.86e-43	1.8e-41	1.88621
ANGPTL4	1.60432	5.22425	4.04e-19	2.51e-18	1.60432
ANXA1	1.50702	9.69577	3.78e-26	3.79e-25	1.50702
ANXA2	1.00777	8.79042	1.89e-17	1.03e-16	1.00777
APLN	2.63629	1.73685	4.56e-26	4.54e-25	2.63629
APLNR	1.34166	4.77596	9.65e-22	7.14e-21	1.34166
APOBEC3B	-1.11229	1.02935	2.06e-11	7.25e-11	1.11229
APOBEC3H	1.6251	-0.0100213	6.34e-22	4.76e-21	1.6251
APOD	-1.97176	4.40151	7.69e-26	7.54e-25	1.97176
AQP9	1.53386	0.404806	7.37e-10	2.3e-09	1.53386
AR	-1.22967	3.0361	5.43e-13	2.16e-12	1.22967
ARHGEF2	1.0252	6.41063	3.81e-50	1.83e-48	1.0252
ART4	-2.06395	0.276914	1.28e-30	1.75e-29	2.06395
ATIC	1.07182	5.72289	1.26e-40	3.35e-39	1.07182
AVPR1A	-2.1223	2.84764	9.26e-29	1.11e-27	2.1223
BCL11A	-1.19152	1.64783	3.8e-24	3.3e-23	1.19152
BCL2	-1.63215	5.67937	1.45e-53	9.12e-52	1.63215
BCL2L1	1.2928	6.62813	5.94e-43	1.82e-41	1.2928
BDKRB2	-1.00285	3.39779	3.72e-11	1.28e-10	1.00285
BID	2.06583	4.60784	1.51e-68	2.86e-66	2.06583
BIRC7	5.78131	2.55594	1.94e-33	3.23e-32	5.78131
BMP1	1.61304	5.92339	1.16e-92	1.59e-89	1.61304
BMP2	-1.98087	4.72998	2.02e-51	1.06e-49	1.98087
BMP8A	-2.50947	2.7486	2.51e-22	1.93e-21	2.50947
C1S	-1.00289	6.06931	4.15e-07	1.01e-06	1.00289
C3	1.66093	8.53278	6.83e-12	2.5e-11	1.66093
C7	-1.32391	5.259	1.08e-08	3.05e-08	1.32391
CALCA	-2.82737	3.06122	1.65e-12	6.31e-12	2.82737
CALCB	1.54485	1.13147	6.07e-05	0.000118696	1.54485
CCDC110	-1.46478	0.941389	3.25e-46	1.21e-44	1.46478
CCL13	3.07891	1.52731	4.79e-26	4.76e-25	3.07891
CCL14	-1.06199	-0.0254946	1.05e-11	3.79e-11	1.06199
CCL17	3.18727	1.55327	5.75e-17	3.03e-16	3.18727
CCL18	1.59763	4.23099	1.6e-08	4.43e-08	1.59763
CCL19	-1.79515	3.71937	5.69e-08	1.5e-07	1.79515
CCL2	-1.03231	3.71145	5.86e-09	1.69e-08	1.03231
CCL20	2.95401	0.466893	1.26e-18	7.57e-18	2.95401
CCL21	-3.01385	5.4059	2.15e-23	1.77e-22	3.01385
CCL22	1.28882	1.84512	3.98e-06	8.81e-06	1.28882
CCL3L3	-1.11598	0.235136	8.58e-08	2.23e-07	1.11598
CCL4L2	-1.131	1.04798	4.85e-08	1.29e-07	1.131
CCND1	1.87634	8.38175	2.81e-73	7.7e-71	1.87634
CCR10	1.16489	-0.664576	3.79e-14	1.65e-13	1.16489
CCR3	2.49563	-0.688226	1.16e-27	1.3e-26	2.49563
CCR7	-1.47348	1.92146	1.74e-11	6.17e-11	1.47348
CD19	-2.1593	1.32725	1.08e-11	3.88e-11	2.1593
CD1A	4.09966	1.97398	2.23e-22	1.72e-21	4.09966
CD247	-1.0326	1.85085	1.31e-07	3.36e-07	1.0326
CD28	-1.15208	0.747893	2.37e-08	6.48e-08	1.15208
CD3D	-1.2333	1.99312	3.45e-08	9.26e-08	1.2333
CD40LG	-1.35637	-0.331446	3.34e-10	1.07e-09	1.35637
CD48	-1.22434	2.95556	1.06e-09	3.27e-09	1.22434
CD55	2.70275	7.91599	1.07e-31	1.57e-30	2.70275
CD70	2.47995	0.599003	3.64e-12	1.36e-11	2.47995
CD72	-1.02445	1.43697	6.19e-12	2.27e-11	1.02445
CD79A	-1.19894	4.08236	0.000468367	0.000826559	1.19894
CD79B	-1.57872	2.55757	5.98e-13	2.37e-12	1.57872
CDKN1A	1.07903	7.5842	6.07e-14	2.59e-13	1.07903
CDKN2A	3.18673	1.78793	2.68e-30	3.59e-29	3.18673
CFB	1.62048	3.36663	1.57e-11	5.58e-11	1.62048
CFD	-2.26208	3.53207	1.38e-61	1.55e-59	2.26208
CFI	2.36693	6.10768	7.22e-61	7.82e-59	2.36693
CFTR	1.21084	-0.39018	1.62e-06	3.72e-06	1.21084
CHGB	3.36738	4.74182	6.23e-13	2.46e-12	3.36738
CHIT1	1.80189	4.75944	1.07e-08	3.02e-08	1.80189
CKLF	1.23996	2.85249	2.47e-22	1.91e-21	1.23996
CLEC5A	1.27404	1.71819	3.35e-13	1.36e-12	1.27404
CLU	1.69892	12.2676	2.99e-26	3.03e-25	1.69892
CMTM3	1.4236	4.85935	2.75e-35	5.23e-34	1.4236
COLEC10	-1.89878	-1.09337	3.01e-35	5.7e-34	1.89878
CORO2A	2.02022	4.05945	2e-60	2.06e-58	2.02022
CR1	-1.1308	-0.127072	1.48e-06	3.41e-06	1.1308
CR2	-2.41651	3.05984	4.1e-14	1.78e-13	2.41651
CRABP1	-2.10977	4.74586	1.92e-16	9.75e-16	2.10977
CRABP2	2.39745	5.78555	2.99e-27	3.25e-26	2.39745
CRHR2	1.78621	0.134232	2.28e-18	1.34e-17	1.78621
CRLF1	4.50183	6.308	4.62e-30	6.05e-29	4.50183
CRLF2	4.64338	0.598393	4.07e-32	6.16e-31	4.64338
CSF2	5.72515	-0.139537	1.02e-56	7.86e-55	5.72515
CSPG4	1.47605	3.80368	4.31e-23	3.48e-22	1.47605
CSPG5	1.26714	-0.0422293	6.94e-18	3.93e-17	1.26714
CST4	1.10209	0.508878	0.00335118	0.00530286	1.10209
CTGF	-1.48067	8.39069	1.6e-19	1.02e-18	1.48067
CTLA4	-1.06307	0.552966	8.54e-06	1.82e-05	1.06307
CTSB	1.00171	12.6909	9.26e-19	5.6e-18	1.00171
CTSH	2.54824	8.06709	1.01e-46	3.93e-45	2.54824
CTSS	1.10333	6.56759	2.41e-14	1.06e-13	1.10333
CX3CL1	1.43573	6.21986	1.3e-38	3.01e-37	1.43573
CXCL1	1.78377	-0.331713	3.89e-09	1.14e-08	1.78377
CXCL13	-1.26652	2.90534	0.000508236	0.000892899	1.26652
CXCL14	4.19201	8.02023	7.19e-21	5e-20	4.19201
CXCL16	1.19448	5.3183	1.19e-33	2.02e-32	1.19448
CXCL17	3.88717	3.31532	3.47e-29	4.27e-28	3.88717
CXCL2	1.13805	3.78654	2.39e-05	4.87e-05	1.13805
CXCL5	4.49334	-0.440534	1.03e-25	1e-24	4.49334
CYP1B1	3.3079	6.14679	3.59e-34	6.34e-33	3.3079
CYR61	-1.78422	8.00639	4.17e-32	6.31e-31	1.78422
CYSLTR2	3.27156	4.80338	3.11e-38	7.02e-37	3.27156
DAB2IP	1.07051	6.52316	6.77e-35	1.26e-33	1.07051
DCN	-1.7889	6.74479	6.3e-19	3.85e-18	1.7889
DES	-1.5278	2.70067	3.83e-08	1.03e-07	1.5278
DLL4	1.08371	3.89584	1.7e-14	7.55e-14	1.08371
DTX4	3.30632	8.01124	8.17e-66	1.29e-63	3.30632
DUSP1	-1.14506	8.78708	2.9e-15	1.36e-14	1.14506
DUSP4	2.3046	5.0387	1.03e-43	3.34e-42	2.3046
DUSP6	2.53589	8.22017	1.35e-59	1.28e-57	2.53589
E2F1	1.93187	2.60359	2.24e-39	5.43e-38	1.93187
EBI3	1.30005	1.69901	7.84e-10	2.44e-09	1.30005
EDIL3	2.04895	3.53232	4.36e-37	9.22e-36	2.04895
EDN3	-1.30527	3.86422	1.35e-05	2.83e-05	1.30527
EGR1	-1.70675	9.29987	1.55e-32	2.4e-31	1.70675
ELMO1	-2.0135	5.35111	6.47e-42	1.85e-40	2.0135
ENG	1.10598	7.23064	2.03e-18	1.2e-17	1.10598
EPHA3	-2.08052	3.28122	5.13e-60	5.15e-58	2.08052
EPOR	1.05387	5.2597	2.76e-13	1.12e-12	1.05387
EPS8	2.11242	6.46674	3.75e-76	1.26e-73	2.11242
ERBB3	1.93044	5.90811	2.84e-36	5.76e-35	1.93044
ERBB4	-1.21947	2.44534	5.47e-15	2.52e-14	1.21947
EREG	4.09858	0.765866	4.09e-18	2.36e-17	4.09858
ESM1	2.41761	3.45967	4.06e-23	3.29e-22	2.41761
ESR1	1.16001	4.19672	1.14e-06	2.67e-06	1.16001
ESRRG	-1.55445	2.19826	8.41e-34	1.44e-32	1.55445
ETV5	1.81946	5.83653	2.28e-70	4.76e-68	1.81946
F12	1.24547	-0.476221	9.04e-13	3.52e-12	1.24547
F2R	1.45394	4.94148	7.48e-30	9.61e-29	1.45394
F2RL2	2.4764	-0.091436	2.63e-18	1.54e-17	2.4764
FABP3	1.19102	2.64388	1.51e-07	3.85e-07	1.19102
FABP4	-1.79159	2.73379	4.8e-13	1.92e-12	1.79159
FAM19A2	1.95442	2.06467	2.47e-14	1.09e-13	1.95442
FAM19A5	2.43832	1.08065	5.35e-35	9.98e-34	2.43832
FAM3B	-1.51954	1.65216	4.82e-20	3.18e-19	1.51954
FAS	1.02348	4.49523	4.09e-18	2.36e-17	1.02348
FCER1A	1.192	1.77784	1.42e-06	3.28e-06	1.192
FCER1G	1.05973	4.02597	2.96e-07	7.34e-07	1.05973
FCGR2A	1.16181	3.64609	1.22e-12	4.7e-12	1.16181
FCN3	1.52611	1.47739	2.12e-18	1.25e-17	1.52611
FGF1	1.46752	3.21699	4.72e-33	7.64e-32	1.46752
FGF11	-1.41858	-0.764431	1.99e-16	1.01e-15	1.41858
FGF2	1.1078	3.00831	4.14e-18	2.38e-17	1.1078
FGF20	2.04748	-0.646503	8.43e-17	4.39e-16	2.04748
FGF7	-1.34735	1.88112	1.17e-09	3.6e-09	1.34735
FGFR2	-1.13124	5.59909	7.8e-34	1.34e-32	1.13124
FGFR3	1.76781	2.70554	1.05e-15	5.08e-15	1.76781
FMOD	-1.52362	6.04936	1.17e-35	2.28e-34	1.52362
FN1	5.85377	13.2766	6.88e-63	8.71e-61	5.85377
FOLH1	2.34734	0.987288	2.13e-40	5.55e-39	2.34734
FOS	-1.46469	9.26085	1.64e-17	9.01e-17	1.46469
FOXA2	-2.09741	1.88117	5.82e-19	3.57e-18	2.09741
FYN	1.30899	6.75795	2.48e-50	1.21e-48	1.30899
GDF10	-2.44411	1.23421	1.1e-22	8.67e-22	2.44411
GDF15	4.28919	6.09052	6.89e-51	3.46e-49	4.28919
GFAP	1.43692	0.209215	5.51e-10	1.73e-09	1.43692
GHR	-1.89192	1.56602	3.81e-62	4.61e-60	1.89192
GIPR	1.76785	0.370972	2.57e-23	2.11e-22	1.76785
GLI1	-2.13988	-0.902379	1.28e-35	2.49e-34	2.13988
GLP1R	1.97818	0.490707	1.1e-09	3.38e-09	1.97818
GNLY	1.85688	3.51055	3.95e-11	1.36e-10	1.85688
GPC3	-3.09622	1.60463	5.95e-64	8.02e-62	3.09622
GSDMA	2.6691	0.19324	3.67e-24	3.19e-23	2.6691
GSDMB	1.19649	3.47257	8.92e-16	4.34e-15	1.19649
GZMM	-1.03938	0.193273	3.94e-07	9.63e-07	1.03938
HLA-G	2.42928	3.90011	1.18e-15	5.7e-15	2.42928
HMOX1	1.14325	4.59991	2.3e-11	8.08e-11	1.14325
HPSE	1.37123	2.08406	1.42e-17	7.82e-17	1.37123
HSPA1A	-1.13655	5.45584	1.47e-17	8.1e-17	1.13655
HSPA1B	-1.00433	6.30417	1.55e-15	7.44e-15	1.00433
HSPA6	-2.27671	2.20493	5.08e-25	4.67e-24	2.27671
ICAM1	2.18746	6.19794	4.23e-36	8.48e-35	2.18746
ICOS	-1.26964	0.135432	4.02e-08	1.07e-07	1.26964
IFNE	3.49098	-0.203293	7.24e-26	7.13e-25	3.49098
IGF2	1.20613	5.51739	0.000324233	0.000583839	1.20613
IGHE	-2.26598	0.315863	9.58e-12	3.47e-11	2.26598
IGHV3-72	1.6752	2.5398	0.00303241	0.00482489	1.6752
IGKV2-30	-1.40287	0.132913	0.000413752	0.000735302	1.40287
IGLV4-60	-1.19374	1.91868	0.0109441	0.0161677	1.19374
IL17RD	2.29358	3.22233	7.13e-47	2.79e-45	2.29358
IL18R1	1.36995	2.25758	1.98e-10	6.48e-10	1.36995
IL1RAP	2.76601	4.63551	7.49e-51	3.74e-49	2.76601
IL1RN	1.64094	3.57207	3.81e-14	1.66e-13	1.64094
IL20RA	-1.69176	0.167156	7.94e-27	8.38e-26	1.69176
IL24	-1.22495	0.509535	3.92e-12	1.46e-11	1.22495
IL33	-1.22292	2.71563	4.48e-21	3.16e-20	1.22292
IL6	-1.2224	1.94699	4.26e-06	9.4e-06	1.2224
IL7R	-1.18511	3.50913	3.97e-08	1.06e-07	1.18511
INHBA	1.01308	3.37012	6.66e-06	1.44e-05	1.01308
INHBB	1.97691	6.61225	7.34e-35	1.36e-33	1.97691
INSR	1.08797	6.50998	2.65e-38	6e-37	1.08797
IRAK2	1.15696	3.25583	1.11e-26	1.16e-25	1.15696
IRF5	1.30287	3.29162	1.83e-27	2.01e-26	1.30287
IRF8	-1.45823	3.23572	4.08e-15	1.9e-14	1.45823
IRS1	-1.53702	5.8114	5.98e-38	1.33e-36	1.53702
ITGA3	1.83025	9.13149	3.83e-58	3.23e-56	1.83025
ITK	-1.24866	1.73119	2.65e-09	7.88e-09	1.24866
ITPR1	-2.01412	5.74891	4.14e-41	1.13e-39	2.01412
JAG2	1.48631	4.35686	4.68e-50	2.23e-48	1.48631
JUN	-1.73051	8.56926	1.63e-39	3.99e-38	1.73051
KCNIP4	-2.10807	1.32749	5.83e-77	2.05e-74	2.10807
KIT	-2.19625	4.83916	3.09e-29	3.82e-28	2.19625
KL	1.89112	2.43039	3.15e-36	6.36e-35	1.89112
KLK4	-1.39745	0.754363	2.48e-07	6.2e-07	1.39745
KLRG1	-1.06695	-0.298974	9.73e-19	5.88e-18	1.06695
LCN10	2.02209	1.7914	8.36e-11	2.81e-10	2.02209
LCN12	1.19992	6.38354	1.8e-17	9.81e-17	1.19992
LCN2	4.88447	5.02168	9.99e-37	2.07e-35	4.88447
LCN6	4.00765	2.46519	1.85e-23	1.53e-22	4.00765
LGALS1	1.7113	6.98095	1.04e-25	1.01e-24	1.7113
LGALS2	-1.30297	0.496493	2.82e-10	9.13e-10	1.30297
LGALS3	2.7877	7.96697	6.28e-59	5.58e-57	2.7877
LIFR	-2.19325	5.08233	3.58e-57	2.86e-55	2.19325
LIMK1	1.16392	5.66989	1.27e-54	8.6e-53	1.16392
LRRK2	3.93115	7.40655	1.02e-62	1.29e-60	3.93115
LTBP1	1.38889	4.49325	3.62e-12	1.35e-11	1.38889
LTF	-2.3788	3.5385	1.78e-30	2.41e-29	2.3788
LY9	-1.35577	1.01163	5.77e-09	1.66e-08	1.35577
LZTS1	2.04163	2.84156	1.32e-32	2.05e-31	2.04163
MAFB	-1.82761	5.48808	1.23e-67	2.23e-65	1.82761
MAP1LC3C	-1.40395	-0.753477	7.07e-18	4e-17	1.40395
MAP3K1	1.01318	6.55933	1.01e-32	1.58e-31	1.01318
MAP3K8	-1.01208	2.39438	2.87e-28	3.32e-27	1.01208
MARCO	1.82934	3.25399	6.39e-10	2e-09	1.82934
MASP1	-2.45594	-0.626189	3.67e-30	4.85e-29	2.45594
MATN2	-2.42048	7.18138	7.16e-72	1.73e-69	2.42048
MDK	2.78908	7.00496	9.21e-49	4.09e-47	2.78908
MET	2.80953	8.36185	1.13e-62	1.41e-60	2.80953
MFGE8	2.40767	7.51315	2.51e-61	2.79e-59	2.40767
MMP12	1.82552	0.551502	4.85e-07	1.18e-06	1.82552
MMP14	1.14887	6.85125	7.21e-21	5.01e-20	1.14887
MMP7	4.05863	3.79254	5.9e-19	3.62e-18	4.05863
MSLN	3.75111	1.29052	1.68e-18	9.96e-18	3.75111
MST1R	1.78135	3.2813	2.54e-37	5.46e-36	1.78135
MUC1	2.60752	6.47767	1.82e-24	1.61e-23	2.60752
MUC4	1.77962	1.12514	2.1e-10	6.85e-10	1.77962
NFATC1	-1.07733	3.21264	9.02e-22	6.69e-21	1.07733
NGFR	2.01508	4.75852	4.93e-16	2.44e-15	2.01508
NMB	1.26373	5.22085	2.45e-09	7.31e-09	1.26373
NOD1	2.73976	5.68586	7.68e-55	5.36e-53	2.73976
NOS2	1.08121	0.128629	3.86e-09	1.13e-08	1.08121
NOX4	2.62389	2.21608	2.9e-51	1.49e-49	2.62389
NOX5	2.38584	1.50192	4.07e-13	1.64e-12	2.38584
NR1D1	2.02279	5.42886	2.4e-26	2.44e-25	2.02279
NR4A1	-1.49796	7.37788	1.05e-14	4.73e-14	1.49796
NR4A3	-2.09287	4.13013	4.75e-19	2.93e-18	2.09287
NRIP1	1.57313	5.51915	7.87e-27	8.31e-26	1.57313
NRP2	2.40226	7.03459	1.98e-48	8.68e-47	2.40226
NTN1	-1.30126	0.905136	1.03e-16	5.31e-16	1.30126
NXN	1.48002	5.36723	7.01e-30	9.04e-29	1.48002
OCA2	-2.43851	1.76633	2.61e-26	2.65e-25	2.43851
OGN	-2.15459	2.37043	1.16e-17	6.46e-17	2.15459
OXTR	1.63871	-0.17011	7.76e-32	1.16e-30	1.63871
PAK3	-1.98621	2.50753	1.68e-30	2.28e-29	1.98621
PALM3	1.5723	4.76564	1.29e-15	6.19e-15	1.5723
PCSK2	2.78422	7.96602	8.08e-17	4.22e-16	2.78422
PDCD1	-1.0115	1.23695	6.44e-06	1.4e-05	1.0115
PDE1C	1.96154	2.63535	7.05e-26	6.95e-25	1.96154
PDGFA	1.31515	3.19241	9.99e-44	3.25e-42	1.31515
PDGFRA	-1.02102	2.73026	3.35e-08	9e-08	1.02102
PELI1	1.78313	4.84778	8.4e-24	7.13e-23	1.78313
PGF	-1.12595	5.71722	2.89e-12	1.09e-11	1.12595
PGR	1.42505	2.15145	1.39e-09	4.22e-09	1.42505
PLAU	3.46264	6.89112	1.34e-39	3.31e-38	3.46264
PLAUR	1.86039	4.3909	6.82e-17	3.58e-16	1.86039
PLXNA3	1.17185	5.53248	6.48e-55	4.56e-53	1.17185
PLXNA4	1.89227	3.91762	8.38e-17	4.37e-16	1.89227
PLXNB2	1.01321	8.92586	1.1e-43	3.57e-42	1.01321
PLXNC1	2.52406	5.78169	2.99e-40	7.74e-39	2.52406
PLXND1	1.62728	6.90923	5.87e-77	2.05e-74	1.62728
PMAIP1	1.51287	2.28145	7.97e-13	3.13e-12	1.51287
POSTN	3.00542	6.15124	2e-21	1.44e-20	3.00542
PPARGC1A	-2.23744	4.25346	3.01e-37	6.45e-36	2.23744
PRKCE	-1.01252	2.56422	1.84e-31	2.66e-30	1.01252
PRKCQ	-1.29549	3.97804	8.54e-59	7.44e-57	1.29549
PRKX	-1.3349	5.77767	9.95e-46	3.58e-44	1.3349
PROC	1.94387	-0.345846	8.35e-23	6.65e-22	1.94387
PROS1	3.67577	7.59198	1.48e-72	3.88e-70	3.67577
PTK2B	1.04693	6.11197	4.06e-25	3.77e-24	1.04693
PTX3	-1.25673	-0.114632	1.23e-23	1.03e-22	1.25673
RAET1E	2.9266	0.112824	3e-37	6.42e-36	2.9266
RAET1G	2.12094	0.5704	2.65e-31	3.8e-30	2.12094
RAG1	-1.52366	0.933178	7.25e-18	4.1e-17	1.52366
RARA	1.03946	5.12453	5.92e-48	2.49e-46	1.03946
RARB	-1.171	2.71811	2.08e-33	3.46e-32	1.171
RARG	1.16747	5.35207	1.16e-54	8.05e-53	1.16747
RBP4	1.26048	0.124513	4.48e-06	9.86e-06	1.26048
RCAN1	-1.49169	5.38041	4.5e-22	3.41e-21	1.49169
RGS2	-1.09173	3.60397	1.15e-11	4.14e-11	1.09173
RORB	-1.93985	-0.304978	1.3e-29	1.65e-28	1.93985
RPS6KA5	-1.75502	2.27434	3.54e-125	5.83e-121	1.75502
RXFP1	-1.72856	-0.691755	2.07e-24	1.82e-23	1.72856
RXRG	5.24464	5.84925	4.15e-72	1.03e-69	5.24464
S100A1	1.84706	7.90435	5.37e-29	6.53e-28	1.84706
S100A10	1.45014	6.64555	5.37e-15	2.48e-14	1.45014
S100A11	1.73958	7.8057	3.15e-46	1.18e-44	1.73958
S100A16	1.2792	6.19959	2.71e-37	5.83e-36	1.2792
S100A2	1.99319	4.3123	1.01e-15	4.9e-15	1.99319
S100A5	2.01797	2.63319	1.88e-33	3.14e-32	2.01797
S100A6	2.08194	10.5373	1.22e-33	2.06e-32	2.08194
S100A9	1.28949	3.00418	4.27e-08	1.14e-07	1.28949
S100B	2.30252	2.48201	2.57e-13	1.05e-12	2.30252
SAA1	2.7867	0.458868	2.43e-09	7.25e-09	2.7867
SCG2	-1.03514	-0.137693	2.2e-07	5.51e-07	1.03514
SCGB3A1	1.70896	0.978491	4.56e-08	1.21e-07	1.70896
SDC1	1.07043	6.72041	4.7e-17	2.5e-16	1.07043
SDC3	1.51375	6.50548	7.45e-44	2.44e-42	1.51375
SDC4	2.57346	9.35194	2.13e-62	2.6e-60	2.57346
SELE	-1.09699	3.14819	6.96e-07	1.66e-06	1.09699
SEMA3D	-2.45381	4.4772	7.21e-18	4.08e-17	2.45381
SEMA3E	1.77048	2.17803	3.1e-11	1.08e-10	1.77048
SEMA3F	1.53881	5.9285	1.57e-53	9.86e-52	1.53881
SEMA4C	1.18655	5.05178	2.93e-66	4.92e-64	1.18655
SEMA6B	1.60286	3.05431	6.68e-30	8.64e-29	1.60286
SFTPA1	8.9968	5.79358	8.26e-24	7.01e-23	8.9968
SFTPA2	7.74908	3.91636	7.24e-25	6.58e-24	7.74908
SH2D1A	-1.32103	0.635484	6.37e-09	1.83e-08	1.32103
SHC3	1.80899	2.83179	2.24e-25	2.12e-24	1.80899
SHC4	1.40726	0.234967	1.29e-12	4.98e-12	1.40726
SIGLEC15	3.90326	1.82958	2.03e-39	4.94e-38	3.90326
SIGLEC6	5.21626	2.43379	1.87e-21	1.35e-20	5.21626
SIGLEC7	1.08785	-0.146553	4.87e-08	1.29e-07	1.08785
SIK1	1.00729	0.688806	0.00956424	0.0142765	1.00729
SLAMF6	-1.08461	1.69008	2.24e-06	5.08e-06	1.08461
SLIT1	5.75313	5.73083	1.84e-43	5.83e-42	5.75313
SLPI	3.81388	6.28774	4.62e-28	5.28e-27	3.81388
SNCA	-1.24047	1.61192	1.52e-31	2.22e-30	1.24047
SPHK1	1.36796	3.86662	9.32e-26	9.05e-25	1.36796
SPP1	1.78386	5.38676	8.24e-11	2.77e-10	1.78386
SREBF1	1.46466	6.62372	4.17e-46	1.53e-44	1.46466
STAB2	-2.41716	-0.431535	5.3e-25	4.87e-24	2.41716
SYNPO	1.06709	6.54019	9.97e-36	1.95e-34	1.06709
SYP	-1.29394	0.399182	2.8e-46	1.05e-44	1.29394
SYTL1	1.99291	5.48896	3.59e-52	1.99e-50	1.99291
TG	-1.35357	14.5647	1.18e-20	8.11e-20	1.35357
TGFA	2.68464	5.93916	4.11e-75	1.25e-72	2.68464
TGFB1	1.54251	5.61116	8.77e-46	3.17e-44	1.54251
TGFB2	1.22496	3.44192	1.3e-10	4.29e-10	1.22496
TGFBR1	1.82265	6.29024	3.4e-43	1.05e-41	1.82265
TGFBR3	-1.09387	3.74667	6.84e-37	1.42e-35	1.09387
TLR10	-1.24911	0.452749	1.22e-07	3.12e-07	1.24911
TLR2	1.09009	3.41641	3.57e-13	1.45e-12	1.09009
TMEM173	1.82831	6.03628	8.64e-44	2.82e-42	1.82831
TMPRSS6	7.29913	5.34429	8.42e-60	8.25e-58	7.29913
TMSB10	1.16035	9.28917	1.37e-16	7.04e-16	1.16035
TMSB4X	1.09028	9.52892	8.06e-15	3.66e-14	1.09028
TNC	2.31555	6.58067	5.9e-19	3.62e-18	2.31555
TNFRSF10A	1.04462	2.88246	1.16e-23	9.72e-23	1.04462
TNFRSF10B	1.20117	5.62608	1.11e-57	9.26e-56	1.20117
TNFRSF10C	2.47308	3.06091	5.34e-60	5.32e-58	2.47308
TNFRSF11B	-2.24397	5.18834	1.14e-46	4.42e-45	2.24397
TNFRSF12A	1.85449	6.8562	4.58e-25	4.23e-24	1.85449
TNFRSF13C	-1.98775	1.23873	4.5e-14	1.94e-13	1.98775
TNFRSF21	2.00724	4.88645	2.63e-34	4.67e-33	2.00724
TNFSF11	1.04011	-0.366477	0.000836781	0.0014322	1.04011
TNFSF15	1.99763	3.3033	9.75e-32	1.44e-30	1.99763
TNFSF18	3.01453	-0.184345	1.82e-25	1.74e-24	3.01453
TNFSF4	1.26632	1.15446	3.1e-09	9.16e-09	1.26632
TNFSF9	1.60292	0.683881	2.05e-08	5.63e-08	1.60292
TNS3	-1.33997	6.22091	4.94e-57	3.93e-55	1.33997
TP63	2.62246	1.78381	1.64e-18	9.73e-18	2.62246
TPSB2	2.40612	0.457782	6.87e-13	2.71e-12	2.40612
TRAT1	-1.38711	-0.524016	2.16e-08	5.93e-08	1.38711
TRBC2	-1.12133	3.50299	5.02e-07	1.21e-06	1.12133
TRBV28	-1.19938	1.8576	2.07e-07	5.22e-07	1.19938
TRBV5-4	1.21275	-0.72254	2.35e-05	4.79e-05	1.21275
TRDC	3.36917	3.94968	3.02e-15	1.42e-14	3.36917
TREM1	3.0553	2.87457	2.08e-26	2.13e-25	3.0553
TREM2	1.29006	2.79533	1.75e-10	5.74e-10	1.29006
TRIB3	1.34494	4.02614	1.67e-07	4.24e-07	1.34494
TRIM14	1.01307	4.21823	1.4e-17	7.73e-17	1.01307
TRIM22	1.10268	5.65233	6.19e-15	2.84e-14	1.10268
TRIM36	2.86203	1.96941	2.15e-19	1.36e-18	2.86203
TRIM47	1.63728	4.74046	3.03e-56	2.28e-54	1.63728
TRIM58	-1.55408	2.69378	1.69e-22	1.32e-21	1.55408
TRIM63	2.65526	0.390054	4.19e-18	2.41e-17	2.65526
TUBB3	3.23472	0.486505	1.62e-34	2.91e-33	3.23472
TYMS	1.10169	2.88931	2.34e-20	1.57e-19	1.10169
TYRO3	2.06042	3.28428	8.57e-53	5.07e-51	2.06042
UBD	-1.12985	0.780175	0.00021243	0.000390506	1.12985
UCN	1.75326	0.281634	1.45e-22	1.14e-21	1.75326
UCP2	1.09668	7.63891	1.05e-20	7.19e-20	1.09668
ULBP1	2.5502	0.943987	1.93e-21	1.39e-20	2.5502
ULBP2	2.84552	1.45964	1.14e-52	6.7e-51	2.84552
UNC5CL	2.85823	2.36262	8.58e-50	4.01e-48	2.85823
VGF	4.69605	2.87905	1.21e-14	5.43e-14	4.69605
WNK2	-1.14653	1.10649	6.74e-17	3.54e-16	1.14653
WNT5A	1.19131	4.35544	1.84e-21	1.33e-20	1.19131
XDH	2.22476	1.02712	3.3e-10	1.06e-09	2.22476
ZBTB16	-1.87556	3.44887	2.55e-28	2.96e-27	1.87556
ZFPM2	-1.97721	2.58517	2.77e-50	1.34e-48	1.97721
