# Supplementary material for: Papillary Thyroid Carcinoma Variants are Characterized by Co-dysregulation of Immune and Cancer Associated Genes
Source: Cancers (Basel). 2019 Aug 15;11(8):1179. doi: 10.3390/cancers11081179 (PMC6721495; doi:10.3390/cancers11081179)
Supplement: Supplementary file 1 [file cancers-11-01179-s001.zip › cancers-554386-supplementary/cancers-554386-suppply-final/Table S2.xlsx]

## Sheet: labelledDE
Table S2: Follicular vs Normal Differentially-Expressed IA and CA Genes
IA Genes	logFC	logCPM	Pvalue	FDR	abs(logFC)
ABCC3	1.97989	4.88599	2.48e-15	4.07e-14	1.97989
ACAP1	-1.19703	3.58949	2.67e-16	4.95e-15	1.19703
ADAM33	-1.34174	1.60996	2.79e-15	4.5e-14	1.34174
ADCY7	-1.09063	1.18936	4.98e-08	2.6e-07	1.09063
ADCYAP1R1	1.64393	1.91906	1.21e-08	7.04e-08	1.64393
ADM	2.24079	4.59808	1.51e-20	4.79e-19	2.24079
AGER	-1.01593	4.40676	3.46e-07	1.54e-06	1.01593
AGR2	3.54992	4.81029	9.19e-24	4.02e-22	3.54992
AGT	1.31503	2.17479	1.32e-08	7.63e-08	1.31503
ANGPTL1	-1.24038	4.74269	2.96e-19	7.86e-18	1.24038
APLN	3.29791	1.97361	1.25e-37	2.54e-35	3.29791
APLNR	1.40675	4.57198	6.68e-18	1.52e-16	1.40675
APOBEC3B	-1.80677	1.02917	1.6e-20	5.07e-19	1.80677
APOD	-3.37298	4.60686	7.64e-42	2.38e-39	3.37298
AQP3	-1.62585	1.09267	1.66e-13	2.1e-12	1.62585
AREG	-1.21275	1.02443	8.9e-05	0.000250332	1.21275
ARHGAP30	-1.44184	3.49686	6.33e-12	6.31e-11	1.44184
ART4	-2.32853	0.743123	2.25e-27	1.46e-25	2.32853
ATF3	-1.64306	6.92726	6.37e-10	4.59e-09	1.64306
AVPR1A	-1.19771	3.72702	1.06e-10	8.71e-10	1.19771
BACH2	-1.28403	1.53562	1.92e-12	2.08e-11	1.28403
BCL11A	-1.16061	1.952	1.85e-10	1.46e-09	1.16061
BDKRB2	-1.05032	3.59686	1.35e-09	9.25e-09	1.05032
BID	1.14065	3.51094	1.34e-15	2.26e-14	1.14065
BIRC3	-1.82781	3.6254	5.48e-13	6.43e-12	1.82781
BMP1	1.10362	5.2115	2.72e-26	1.6e-24	1.10362
BMP2	-1.96546	5.25088	6.99e-28	4.82e-26	1.96546
BTK	-1.36718	1.76481	6.71e-08	3.42e-07	1.36718
C1R	-1.99214	5.68258	2.22e-23	9.41e-22	1.99214
C1S	-2.31293	5.8404	4.59e-21	1.54e-19	2.31293
C7	-2.60476	5.19382	3.71e-15	5.86e-14	2.60476
CARD11	-1.35194	2.10061	3.4e-07	1.52e-06	1.35194
CAV1	-1.29404	7.43633	1.45e-15	2.45e-14	1.29404
CCL19	-3.70273	3.83152	2.34e-15	3.84e-14	3.70273
CCL2	-1.97266	3.60815	5.68e-16	1.01e-14	1.97266
CCL21	-4.42073	6.06882	1.26e-29	1.06e-27	4.42073
CCL4	-1.17162	2.33206	5.74e-06	2.02e-05	1.17162
CCND1	1.6042	7.82709	2.73e-37	5.37e-35	1.6042
CCR2	-1.06372	1.03663	8.32e-06	2.84e-05	1.06372
CCR5	-1.06326	1.72119	2.08e-05	6.57e-05	1.06326
CCR7	-2.83594	1.94568	2.07e-24	9.69e-23	2.83594
CD247	-1.7506	1.83914	3.1e-12	3.28e-11	1.7506
CD37	-1.9219	3.5696	2.24e-13	2.79e-12	1.9219
CD3D	-2.06876	2.03751	4.12e-11	3.61e-10	2.06876
CD3E	-1.76145	3.34293	4.91e-10	3.61e-09	1.76145
CD48	-2.04657	2.99749	9.4e-14	1.25e-12	2.04657
CD53	-1.46648	4.05048	7.06e-09	4.29e-08	1.46648
CD72	-1.17282	1.63882	1.36e-09	9.34e-09	1.17282
CD79B	-2.20351	2.80907	2.88e-14	4.08e-13	2.20351
CD8A	-1.03927	3.25511	2.54e-06	9.58e-06	1.03927
CFD	-2.351	4.10857	1.19e-41	3.56e-39	2.351
CFH	-1.45049	5.3606	9.87e-15	1.48e-13	1.45049
CFI	1.06547	4.65257	3.45e-08	1.85e-07	1.06547
CHGB	1.18316	2.40767	0.000870024	0.00201031	1.18316
CIITA	-1.19164	3.62853	3.46e-08	1.86e-07	1.19164
CLEC10A	-1.81341	1.11576	1.02e-13	1.34e-12	1.81341
CNTFR	1.59598	3.04187	1.27e-05	4.2e-05	1.59598
COLEC12	-2.61448	2.6559	5.08e-40	1.33e-37	2.61448
CORO1A	-1.65978	5.07154	1.1e-10	8.99e-10	1.65978
CORO2A	1.39008	3.19675	4.13e-16	7.44e-15	1.39008
CRABP2	1.67675	4.78751	2.57e-09	1.68e-08	1.67675
CRLF1	2.90208	4.33474	1.72e-13	2.17e-12	2.90208
CSF2RB	-1.15425	2.46782	3.88e-07	1.71e-06	1.15425
CSPG4	2.08904	4.04545	3.43e-49	3.42e-46	2.08904
CTGF	-1.57247	8.71465	3.77e-14	5.24e-13	1.57247
CTSB	1.1898	12.6286	1.02e-14	1.53e-13	1.1898
CTSE	-1.39968	3.07179	2.73e-07	1.25e-06	1.39968
CTSH	1.51085	6.80751	6.33e-13	7.34e-12	1.51085
CTSK	-1.09096	3.56432	1.13e-12	1.27e-11	1.09096
CXCL10	-1.22718	2.2082	0.000105216	0.000291819	1.22718
CXCL12	-1.42411	5.37358	3.05e-21	1.06e-19	1.42411
CXCL14	1.79297	5.3819	3.24e-05	9.91e-05	1.79297
CXCL2	-1.02262	2.18337	0.000119509	0.000328119	1.02262
CXCL9	-1.17471	4.84242	0.00100542	0.00229482	1.17471
CXCR3	-1.06512	1.27647	8.44e-06	2.87e-05	1.06512
CXCR4	-1.31871	5.29195	3.45e-08	1.85e-07	1.31871
CXCR6	-1.15975	1.51214	6.47e-06	2.26e-05	1.15975
CYP1B1	1.29949	3.96128	3.45e-05	0.000104815	1.29949
CYR61	-1.41598	8.59317	1.64e-12	1.79e-11	1.41598
CYSLTR2	2.0383	3.28622	7.99e-09	4.81e-08	2.0383
CYTIP	-1.84227	2.73257	4.97e-12	5.07e-11	1.84227
DCN	-3.19169	6.86628	2.7e-31	2.66e-29	3.19169
DDIT3	1.03381	5.91558	1.93e-09	1.29e-08	1.03381
DES	-2.81137	2.71762	2.59e-20	8e-19	2.81137
DLL4	1.49682	4.00197	4.69e-29	3.69e-27	1.49682
DTX4	1.72602	6.17341	1.3e-13	1.69e-12	1.72602
DUOX2	1.40836	9.0438	9.1e-16	1.57e-14	1.40836
DUSP1	-1.16738	9.0365	3.03e-13	3.68e-12	1.16738
DUSP4	1.54472	4.05166	1.77e-12	1.92e-11	1.54472
DUSP6	1.63695	7.05581	4.6e-16	8.25e-15	1.63695
E2F1	2.00847	2.37209	2.13e-23	9.06e-22	2.00847
EDIL3	2.0232	3.16914	4.23e-42	1.35e-39	2.0232
EDNRB	1.4089	5.34539	1.96e-24	9.27e-23	1.4089
EGR1	-1.45849	9.81636	5.23e-13	6.16e-12	1.45849
ENG	1.51323	7.33532	1.96e-31	1.95e-29	1.51323
EPHA3	-2.10001	3.81392	1.18e-39	2.96e-37	2.10001
EPOR	1.28275	5.21354	1.95e-19	5.26e-18	1.28275
EPS8	1.5952	5.67479	1.94e-33	2.38e-31	1.5952
ESM1	3.37095	3.97775	1.22e-37	2.5e-35	3.37095
ETV5	1.84206	5.54362	4.45e-39	1.06e-36	1.84206
F2R	1.31178	4.551	8.4e-35	1.24e-32	1.31178
FABP3	1.84808	2.94369	1.97e-09	1.32e-08	1.84808
FAM19A2	3.51115	3.15998	5.82e-27	3.6e-25	3.51115
FAM19A5	2.84035	1.09104	2.69e-33	3.22e-31	2.84035
FAM3B	-1.31001	2.11178	1.03e-07	5.03e-07	1.31001
FCN3	1.96624	1.57633	3.19e-25	1.71e-23	1.96624
FGF1	1.612	3.06396	7.01e-25	3.59e-23	1.612
FGF12	1.32394	2.60102	1.69e-09	1.14e-08	1.32394
FGFR3	1.40537	2.09038	8.59e-12	8.41e-11	1.40537
FLT1	1.19844	6.91482	1.96e-25	1.08e-23	1.19844
FMOD	-1.05081	6.62252	2.29e-12	2.46e-11	1.05081
FN1	3.03732	10.0948	2.02e-17	4.34e-16	3.03732
FOLH1	2.50498	0.792531	4.66e-30	4.05e-28	2.50498
FOS	-1.30858	9.67788	4.86e-11	4.21e-10	1.30858
FOXA2	-1.46298	2.64185	7.77e-09	4.7e-08	1.46298
FUT1	1.34501	2.36285	7.26e-25	3.7e-23	1.34501
GDF10	-1.45076	2.18773	2.65e-05	8.22e-05	1.45076
GDF15	3.44142	4.8566	1.98e-29	1.63e-27	3.44142
GHR	-1.23256	2.29065	4.22e-17	8.74e-16	1.23256
GJA1	-1.02036	7.42946	1.23e-13	1.6e-12	1.02036
GPC3	-3.39543	2.38042	1.91e-49	2.2e-46	3.39543
GSDMB	1.21556	3.24673	8.02e-11	6.72e-10	1.21556
HGF	-1.24085	1.16615	3.94e-15	6.2e-14	1.24085
HLA-DOA	-1.21425	3.97757	3.55e-06	1.3e-05	1.21425
HLA-DOB	-1.56007	1.55604	1.27e-06	5.09e-06	1.56007
HLA-DRB5	-1.00105	5.73172	2.57e-05	7.99e-05	1.00105
HSPA1A	-1.34727	5.63486	6.71e-15	1.03e-13	1.34727
HSPA1B	-1.68056	6.25604	2.14e-25	1.17e-23	1.68056
HSPA6	-3.92245	2.52587	3.51e-32	3.78e-30	3.92245
IDO1	-1.2831	2.49231	1.58e-05	5.11e-05	1.2831
IGF2	4.16134	7.94616	1.08e-12	1.22e-11	4.16134
IGHA1	-1.54714	8.30334	0.000551574	0.00132566	1.54714
IGHA2	-1.54074	5.01471	0.000509915	0.00123306	1.54074
IGHE	-1.40701	1.19453	0.000167375	0.000445005	1.40701
IGHG1	-1.57793	10.8446	0.00119965	0.00269377	1.57793
IGHG3	-1.29767	7.19001	0.00600109	0.011482	1.29767
IGHV1-18	-1.40404	3.85666	0.00680711	0.0128744	1.40404
IGHV3-23	-1.14526	4.57886	0.0204286	0.0345853	1.14526
IGHV3-30	-1.49259	3.80155	0.00343827	0.00697156	1.49259
IGHV4-39	-1.95209	4.03278	9.53e-05	0.000266684	1.95209
IGHV5-51	-2.13932	3.4294	6.76e-06	2.35e-05	2.13932
IGKC	-1.19844	9.9352	0.0150923	0.0264517	1.19844
IGKV1-5	-1.36878	4.92277	0.00496341	0.00970631	1.36878
IGKV3-11	-1.30688	5.75802	0.00754449	0.0141262	1.30688
IGKV3-15	-1.56759	3.61105	0.00116109	0.00261228	1.56759
IGKV3-20	-1.27088	5.7862	0.00944059	0.0173062	1.27088
IGKV4-1	-1.6507	5.09378	0.000527285	0.00127218	1.6507
IGLC2	-1.32838	6.1435	0.00455427	0.00898368	1.32838
IGLC3	-1.82089	5.50793	0.000147832	0.000398067	1.82089
IGLL5	-1.94739	4.64275	4.63e-05	0.00013734	1.94739
IGLV1-40	-1.99142	4.54977	5.3e-05	0.00015534	1.99142
IGLV1-44	-1.40692	4.22263	0.00565553	0.0108835	1.40692
IGLV1-47	-1.51926	3.49454	0.00202325	0.00433065	1.51926
IGLV1-51	-1.79761	4.55801	9.73e-05	0.000271641	1.79761
IGLV2-11	-1.71078	3.86723	0.000797514	0.00185855	1.71078
IGLV2-14	-1.62272	4.6549	0.000892218	0.00205588	1.62272
IGLV2-23	-1.52816	4.4108	0.00205591	0.00439366	1.52816
IGLV3-19	-1.52337	3.80725	0.00241917	0.00508573	1.52337
IGLV3-21	-1.76074	4.03686	0.000275226	0.000700158	1.76074
IL16	-1.42871	3.30917	4.34e-13	5.16e-12	1.42871
IL17RD	1.32747	2.03685	1.1e-10	9.02e-10	1.32747
IL1RAP	1.29584	2.96692	1.9e-11	1.76e-10	1.29584
IL1RL1	-3.81615	3.61139	3.55e-23	1.47e-21	3.81615
IL20RA	-1.41537	0.687234	4.15e-12	4.3e-11	1.41537
IL21R	-1.29896	1.22043	1.95e-06	7.54e-06	1.29896
IL2RB	-1.1286	3.10862	4.25e-06	1.53e-05	1.1286
IL2RG	-1.61756	3.62237	2.43e-08	1.34e-07	1.61756
IL33	-1.12049	3.05553	5.75e-11	4.91e-10	1.12049
IL6R	-1.20931	2.54467	1.66e-13	2.1e-12	1.20931
IL7	-1.2333	-0.0227771	1.76e-15	2.94e-14	1.2333
IL7R	-2.52298	3.38205	1.63e-19	4.49e-18	2.52298
INSR	1.26391	6.41703	9.64e-51	1.44e-47	1.26391
IRF8	-2.50236	3.3192	5.19e-22	1.92e-20	2.50236
ISG20	-1.05556	4.18526	8.79e-11	7.3e-10	1.05556
ITGAL	-1.53354	3.40055	9.67e-11	7.99e-10	1.53354
ITK	-2.09682	1.76351	1.01e-13	1.34e-12	2.09682
ITPR1	-1.127	6.60107	9.42e-17	1.87e-15	1.127
JAG2	1.58125	4.15902	9.62e-44	4e-41	1.58125
JUN	-1.44162	9.10939	8.65e-16	1.5e-14	1.44162
KCNIP4	-1.72684	1.99225	5.16e-30	4.46e-28	1.72684
KIT	-1.17509	5.77257	8.43e-08	4.21e-07	1.17509
KL	1.37206	1.6693	1.45e-21	5.21e-20	1.37206
KLK1	2.56823	3.96303	3.05e-06	1.13e-05	2.56823
KLK4	1.7494	3.12979	0.000337412	0.000845422	1.7494
LCK	-1.67904	2.61052	2.28e-11	2.09e-10	1.67904
LCN2	2.843	2.63416	1.37e-14	2.02e-13	2.843
LDLR	-1.26012	3.07078	1.62e-10	1.29e-09	1.26012
LEPR	-1.10691	3.13214	8.11e-14	1.08e-12	1.10691
LGALS3	1.46772	6.42513	1.13e-10	9.23e-10	1.46772
LRRK2	4.34902	7.38436	3.68e-37	6.89e-35	4.34902
LSP1	-1.77125	4.31568	2.97e-16	5.45e-15	1.77125
LTB	-2.53	2.77537	5.31e-14	7.3e-13	2.53
LTF	-2.08698	4.28478	3.04e-19	8.08e-18	2.08698
LZTS1	1.64296	2.17186	1e-24	4.99e-23	1.64296
MAFB	-1.36074	6.12427	3.11e-26	1.81e-24	1.36074
MAPT	1.55892	1.99558	7.46e-12	7.37e-11	1.55892
MASP1	-2.00107	0.139232	7.01e-16	1.23e-14	2.00107
MATN2	-1.44714	8.12791	5.28e-20	1.55e-18	1.44714
MDK	1.64196	5.61374	1.05e-12	1.19e-11	1.64196
MET	1.40418	6.7344	1.78e-16	3.39e-15	1.40418
MFGE8	1.37337	6.25915	1.17e-17	2.6e-16	1.37337
MYC	-1.1276	3.90201	4.19e-10	3.12e-09	1.1276
NCKAP1L	-1.13191	3.41841	1.29e-06	5.16e-06	1.13191
NFATC1	-1.13805	3.44605	6.37e-23	2.58e-21	1.13805
NFATC2	-1.13491	4.32726	1.18e-23	5.12e-22	1.13491
NMB	1.37864	5.06286	9.08e-11	7.53e-10	1.37864
NOD1	1.49007	4.19999	1.3e-11	1.23e-10	1.49007
NOV	-1.16215	3.55836	2.98e-20	9.12e-19	1.16215
NOX4	1.66817	1.00178	2.75e-25	1.48e-23	1.66817
NOX5	3.23212	1.91149	5.4e-19	1.4e-17	3.23212
NR1D1	1.57696	4.71356	2.5e-12	2.67e-11	1.57696
NR4A1	-1.43121	7.77088	5.59e-10	4.07e-09	1.43121
NR4A2	-1.12729	4.01381	8.86e-09	5.28e-08	1.12729
NR4A3	-2.04349	4.6963	3.07e-10	2.34e-09	2.04349
NRP2	1.38395	5.79057	6.6e-16	1.16e-14	1.38395
NTN1	-1.05845	1.31814	1.8e-07	8.48e-07	1.05845
OCA2	-2.22304	2.46265	1.33e-15	2.25e-14	2.22304
OGN	-3.16831	2.7174	1.28e-23	5.53e-22	3.16831
PACSIN1	1.14292	0.587781	2.33e-06	8.87e-06	1.14292
PAK3	-1.70062	3.11257	3.45e-11	3.07e-10	1.70062
PCSK2	3.41532	8.18779	2.94e-15	4.72e-14	3.41532
PDCD1	-1.149	1.44168	6.51e-05	0.000187764	1.149
PDE1B	1.20806	2.54285	1e-11	9.66e-11	1.20806
PDE1C	1.75675	2.12702	7.8e-24	3.46e-22	1.75675
PDGFA	1.20939	2.85283	3.71e-23	1.53e-21	1.20939
PDGFB	1.352	4.34406	7.68e-39	1.77e-36	1.352
PDGFRA	-2.1701	2.54171	3.21e-20	9.75e-19	2.1701
PIK3CD	-1.17144	3.45617	3.31e-12	3.49e-11	1.17144
PIK3CG	-1.03892	1.26121	5.75e-07	2.47e-06	1.03892
PLAU	1.73708	4.91991	8.98e-12	8.74e-11	1.73708
PLXNA4	2.38019	4.02167	7.55e-25	3.8e-23	2.38019
PLXNC1	1.20827	4.28975	9.63e-09	5.71e-08	1.20827
PLXND1	1.47075	6.48746	8.2e-42	2.5e-39	1.47075
POSTN	1.46076	4.37891	1.14e-09	7.89e-09	1.46076
PRKX	-1.27849	6.11974	5.21e-21	1.74e-19	1.27849
PROS1	2.00754	5.63184	5.83e-25	3.03e-23	2.00754
PSTPIP1	-1.27172	1.3038	2.73e-07	1.25e-06	1.27172
PTGER3	1.01836	0.404535	3.48e-09	2.22e-08	1.01836
PTGS2	-1.36482	2.21316	1.73e-09	1.17e-08	1.36482
PTN	-1.21309	2.44828	1.82e-13	2.29e-12	1.21309
PTPRC	-1.80901	4.52884	3.04e-12	3.22e-11	1.80901
RAC2	-1.28354	4.14287	2.54e-06	9.58e-06	1.28354
RASGRP1	-1.29421	1.13844	3.3e-07	1.48e-06	1.29421
RCAN1	-1.63789	5.6932	1.99e-22	7.63e-21	1.63789
RGS2	-2.16216	3.48605	1.8e-35	2.87e-33	2.16216
RORB	-2.49126	0.0406029	1.34e-35	2.18e-33	2.49126
RPS6KA5	-1.52418	2.80182	1.59e-44	7.21e-42	1.52418
RUNX3	-1.97674	2.33499	2.11e-15	3.5e-14	1.97674
RXRG	4.80797	4.99111	5.35e-30	4.61e-28	4.80797
S100A1	1.56813	7.3584	1.4e-18	3.49e-17	1.56813
S100A5	1.18436	1.60102	1.68e-09	1.14e-08	1.18436
SDC1	1.1222	6.54426	6.21e-14	8.46e-13	1.1222
SDC4	1.39206	7.94973	6.07e-13	7.07e-12	1.39206
SECTM1	-1.0075	1.36822	3.06e-06	1.14e-05	1.0075
SELE	-1.34109	3.3133	9.74e-07	3.98e-06	1.34109
SEMA3B	-1.25953	4.02269	4.39e-15	6.86e-14	1.25953
SEMA3C	-1.53123	1.25429	3.58e-15	5.67e-14	1.53123
SEMA3D	-1.00652	5.6271	0.000805005	0.00187338	1.00652
SEMA3E	1.77531	1.86962	2.4e-08	1.32e-07	1.77531
SEMA3F	1.66002	5.74384	2.35e-46	1.47e-43	1.66002
SEMA6B	1.74938	2.89507	6.92e-27	4.21e-25	1.74938
SEMA7A	-1.04504	1.29732	2.32e-06	8.83e-06	1.04504
SHC3	1.28884	2.08235	6.85e-11	5.79e-10	1.28884
SLAMF6	-1.71276	1.72795	2.48e-08	1.36e-07	1.71276
SLAMF7	-1.31696	2.89292	8.5e-05	0.000240011	1.31696
SLIT1	6.0319	5.56824	1.07e-40	2.96e-38	6.0319
SLIT2	-1.09666	3.87939	8.31e-09	4.99e-08	1.09666
SLPI	1.0488	3.40613	0.000169183	0.000449175	1.0488
SSTR2	1.24634	1.28316	1.79e-09	1.21e-08	1.24634
STC2	1.50174	3.41074	4.99e-23	2.04e-21	1.50174
SYTL1	1.51481	4.76817	7.38e-17	1.48e-15	1.51481
TGFA	2.22447	5.1385	2.67e-35	4.16e-33	2.22447
TGFB1	1.11428	4.99803	9.61e-13	1.09e-11	1.11428
TMEM173	1.07654	5.11279	6.55e-12	6.51e-11	1.07654
TNFAIP3	-1.35209	4.13414	2.12e-16	3.99e-15	1.35209
TNFRSF10C	2.18837	2.43762	2.52e-38	5.47e-36	2.18837
TNFRSF11A	-1.04727	1.19376	2.02e-19	5.44e-18	1.04727
TNFRSF11B	-1.34423	6.08365	2.43e-14	3.48e-13	1.34423
TNFSF13B	-1.15583	1.61582	4.84e-09	3.02e-08	1.15583
TNFSF15	1.2928	2.37913	4.5e-12	4.63e-11	1.2928
TNS3	-1.209	6.59544	3.42e-27	2.18e-25	1.209
TRAC	-1.81779	3.71437	5.08e-10	3.73e-09	1.81779
TRBC2	-1.87963	3.52404	8.5e-10	5.99e-09	1.87963
TRBV28	-1.99061	1.90031	5.57e-10	4.06e-09	1.99061
TREM1	1.6215	1.21518	4.17e-08	2.21e-07	1.6215
TRIB3	2.56167	4.8277	1.32e-15	2.24e-14	2.56167
TRIM36	3.74266	2.41264	9.87e-26	5.6e-24	3.74266
TRIM47	1.07888	3.99993	1.22e-17	2.7e-16	1.07888
TYRO3	1.90282	2.8096	3.85e-37	7.11e-35	1.90282
ULBP2	2.35328	0.632178	6.05e-39	1.41e-36	2.35328
UNC5CL	1.1171	0.477606	3.27e-09	2.1e-08	1.1171
VAV1	-1.18291	2.09895	8.21e-07	3.4e-06	1.18291
VAV3	1.46567	4.69571	2.94e-20	8.99e-19	1.46567
VCAM1	-1.09193	3.03032	8.25e-08	4.13e-07	1.09193
WAS	-1.08746	2.41326	5.2e-06	1.85e-05	1.08746
ZAP70	-1.78454	1.8871	6.15e-12	6.15e-11	1.78454
ZBTB16	-1.58195	4.02505	1.04e-19	2.94e-18	1.58195
ZFPM2	-1.78967	3.15335	4.77e-24	2.18e-22	1.78967
