# Supplementary material for: Papillary Thyroid Carcinoma Variants are Characterized by Co-dysregulation of Immune and Cancer Associated Genes
Source: Cancers (Basel). 2019 Aug 15;11(8):1179. doi: 10.3390/cancers11081179 (PMC6721495; doi:10.3390/cancers11081179)
Supplement: Supplementary file 1 [file cancers-11-01179-s001.zip › cancers-554386-supplementary/cancers-554386-suppply-final/Table S3.xlsx]

## Sheet: labelledDE
Table S3: Normal vs Tall Cell Differentially-Expressed IA and CA Genes
IA Genes	logFC	logCPM	Pvalue	FDR	abs(logFC)
ABCC3	2.56826	4.92551	6.48e-47	1.68e-45	2.56826
ABCC4	-1.62742	3.55742	5.17e-20	3.58e-19	1.62742
ACHE	-1.57219	0.685702	1.59e-12	6.78e-12	1.57219
ACRBP	-1.14756	2.63704	5.55e-16	2.97e-15	1.14756
ADAM33	-2.03768	1.87537	3.66e-23	3e-22	2.03768
ADCY1	-1.14391	3.33452	5.38e-15	2.7e-14	1.14391
ADCY5	-1.00347	0.556752	2.25e-07	6.13e-07	1.00347
ADCY8	7.1614	2.21474	2.24e-50	6.62e-49	7.1614
ADIPOR2	-1.03333	6.01059	2.8e-59	1.21e-57	1.03333
ADM	2.06301	4.02555	7.74e-23	6.22e-22	2.06301
ADM2	-2.16832	4.63122	2.19e-35	3.42e-34	2.16832
AGR2	3.19936	3.91466	2.16e-32	2.88e-31	3.19936
AGT	1.45408	1.98857	9.03e-14	4.21e-13	1.45408
AGTR1	-2.76515	1.16777	1.1e-22	8.73e-22	2.76515
AHR	1.51361	6.22118	7e-34	1.01e-32	1.51361
ALDH1A1	-1.96836	7.59895	7.74e-36	1.23e-34	1.96836
ANGPT4	-1.46925	0.611234	1.49e-13	6.83e-13	1.46925
ANGPTL1	-2.65227	4.90073	1.05e-46	2.67e-45	2.65227
ANGPTL2	1.09263	3.90865	2.26e-16	1.25e-15	1.09263
ANGPTL4	1.84329	4.76241	2.93e-23	2.42e-22	1.84329
ANXA1	1.64565	9.19367	1.55e-18	9.91e-18	1.64565
ANXA2	1.60377	8.72941	1.22e-49	3.53e-48	1.60377
APLNR	1.39521	4.27492	3.29e-15	1.68e-14	1.39521
APOA1	-2.36081	0.917311	1.46e-12	6.24e-12	2.36081
APOD	-1.70016	5.44775	3.16e-13	1.42e-12	1.70016
APOL1	1.16967	5.67787	3.64e-09	1.18e-08	1.16967
AR	-2.3778	3.49869	6.96e-38	1.21e-36	2.3778
ARHGEF2	1.10687	6.03108	1.63e-43	3.61e-42	1.10687
ART4	-2.10266	1.31915	6.13e-16	3.28e-15	2.10266
ASCC3	1.04838	4.7556	6.46e-30	7.58e-29	1.04838
ATF3	-1.62525	7.36999	4.92e-06	1.17e-05	1.62525
ATIC	1.52941	5.55608	6.67e-67	4.12e-65	1.52941
AVPR1A	-3.19826	3.82669	3.92e-36	6.32e-35	3.19826
BAIAP2	1.04147	5.27883	3.06e-30	3.67e-29	1.04147
BCL11A	-1.29323	2.25818	7.97e-10	2.72e-09	1.29323
BCL2	-2.32584	6.43118	8.89e-80	8.02e-78	2.32584
BCL2L1	1.80732	6.43362	3.62e-85	3.73e-83	1.80732
BDKRB2	-1.60218	3.79956	2.55e-10	9.08e-10	1.60218
BGN	1.53434	7.56008	1.15e-20	8.27e-20	1.53434
BID	2.34572	4.07755	2.15e-68	1.42e-66	2.34572
BLNK	1.09326	4.01465	1.19e-16	6.71e-16	1.09326
BMP1	1.7521	5.38777	1.9e-125	5.33e-123	1.7521
BMP2	-2.3123	5.70664	1.14e-18	7.37e-18	2.3123
BMP8A	-4.86232	3.87741	7.51e-40	1.42e-38	4.86232
BMP8B	-1.1736	2.9738	2.34e-18	1.47e-17	1.1736
C3	2.04622	8.17972	4.22e-17	2.42e-16	2.04622
C6	-1.90381	-0.081246	3e-08	8.96e-08	1.90381
C7	-1.0931	6.01523	0.000121089	0.000245081	1.0931
CALR	-1.12619	10.1346	1.05e-25	9.93e-25	1.12619
CARD9	1.19166	0.977393	9.25e-07	2.38e-06	1.19166
CCDC110	-2.04795	1.60416	5.89e-61	2.76e-59	2.04795
CCL13	3.64873	1.08795	7.1e-42	1.47e-40	3.64873
CCL14	-1.80305	0.387964	2.94e-13	1.32e-12	1.80305
CCL18	1.44338	3.54773	4.4e-05	9.43e-05	1.44338
CCL19	-1.7338	4.71003	0.00178734	0.0030826	1.7338
CCL2	-1.00979	4.27651	0.000865848	0.00156678	1.00979
CCL21	-3.44079	6.85111	1.09e-12	4.71e-12	3.44079
CCL22	2.17728	1.94623	2.29e-11	8.87e-11	2.17728
CCL3L3	-1.58413	0.747951	1.32e-05	2.99e-05	1.58413
CCL4	-1.25982	2.6477	5.49e-05	0.000116017	1.25982
CCL4L2	-1.42277	1.60819	8.51e-05	0.000175483	1.42277
CCND1	2.20023	7.90906	9.42e-67	5.8e-65	2.20023
CCR7	-1.52716	2.7255	0.000354568	0.000676926	1.52716
CD1A	5.62825	2.3852	3.12e-46	7.77e-45	5.62825
CD1C	1.75378	1.98932	5.42e-08	1.58e-07	1.75378
CD1E	2.13971	1.61719	1.65e-10	5.98e-10	2.13971
CD247	-1.10703	2.41451	0.00122894	0.00217167	1.10703
CD300LF	1.54164	0.736193	5.13e-07	1.35e-06	1.54164
CD320	1.19397	5.48718	4.33e-21	3.19e-20	1.19397
CD36	-2.09324	4.50598	1.37e-22	1.09e-21	2.09324
CD48	-1.27513	3.62976	0.000610434	0.00112735	1.27513
CD55	3.16692	7.41555	1.2e-66	7.32e-65	3.16692
CD59	1.01131	8.3555	2.03e-43	4.47e-42	1.01131
CD63	1.15944	9.24901	4.85e-25	4.43e-24	1.15944
CD72	-1.08064	1.99153	0.000361845	0.000689863	1.08064
CD79A	-1.2717	4.7449	0.034005	0.0480222	1.2717
CD79B	-1.47214	3.44787	0.00282952	0.00474079	1.47214
CD8A	-1.26737	3.51456	3.16e-06	7.63e-06	1.26737
CD8B	-1.23713	1.35744	0.000232804	0.000453954	1.23713
CDKN1A	1.261	7.24255	1.73e-08	5.27e-08	1.261
CEACAM1	1.40833	1.97164	7.76e-15	3.86e-14	1.40833
CETP	-1.58183	1.43974	3.37e-12	1.4e-11	1.58183
CFB	2.3723	3.29379	2.66e-18	1.66e-17	2.3723
CFD	-2.2975	4.67204	3.28e-19	2.17e-18	2.2975
CFI	2.6783	5.53897	1.64e-97	2.37e-95	2.6783
CHGB	3.64789	4.02091	8.59e-27	8.58e-26	3.64789
CHIT1	2.02623	4.24511	2.33e-09	7.65e-09	2.02623
CKLF	2.05112	2.88522	7.76e-37	1.29e-35	2.05112
CLEC4A	1.29635	0.823911	2.04e-10	7.34e-10	1.29635
CLEC4E	-1.55662	0.72483	3.5e-09	1.13e-08	1.55662
CLEC5A	1.89378	1.60839	8.36e-21	6.05e-20	1.89378
CLEC7A	1.08602	1.93697	3.04e-05	6.62e-05	1.08602
CLU	2.06137	11.8694	1.83e-58	7.67e-57	2.06137
CMTM3	1.8839	4.60481	5.58e-49	1.58e-47	1.8839
CMTM8	1.03539	3.40988	3.2e-28	3.47e-27	1.03539
CNTFR	-3.57145	1.29901	2.33e-22	1.83e-21	3.57145
COLEC10	-2.96128	-0.249652	1.81e-62	9.21e-61	2.96128
CORO2A	2.27605	3.5135	1.39e-90	1.66e-88	2.27605
CRABP1	-3.44079	5.71017	7.79e-30	9.11e-29	3.44079
CRABP2	2.7058	5.1975	3.76e-63	1.99e-61	2.7058
CRLF1	4.27298	5.00345	3.12e-53	1.06e-51	4.27298
CSPG4	1.3056	3.11195	2.41e-14	1.16e-13	1.3056
CTGF	-1.96999	9.08161	2.81e-12	1.17e-11	1.96999
CTSB	1.48836	12.5605	6.56e-25	5.94e-24	1.48836
CTSD	1.37953	8.9631	1.45e-24	1.29e-23	1.37953
CTSE	1.21545	4.42627	2.7e-06	6.59e-06	1.21545
CTSH	2.84365	7.46758	1.13e-64	6.41e-63	2.84365
CTSS	1.44513	6.34067	1.24e-10	4.55e-10	1.44513
CX3CL1	1.71041	5.83392	1.79e-38	3.21e-37	1.71041
CXCL14	3.9247	6.73443	3.56e-33	4.95e-32	3.9247
CXCL16	1.51923	5.03689	5.49e-38	9.62e-37	1.51923
CXCL17	4.95872	3.29174	7.63e-53	2.54e-51	4.95872
CXCL2	1.2003	3.36322	0.000115021	0.000233353	1.2003
CXCR4	-1.04414	5.7185	0.00347996	0.00575801	1.04414
CYP1B1	3.37245	5.23892	1.65e-47	4.42e-46	3.37245
CYR61	-2.42146	8.84649	1.53e-19	1.03e-18	2.42146
CYSLTR2	2.81198	3.46901	1.29e-24	1.15e-23	2.81198
DAB2IP	1.03719	6.05675	8.34e-44	1.88e-42	1.03719
DES	-2.08546	3.40501	2.08e-08	6.27e-08	2.08546
DTX4	3.78901	7.4611	3.54e-164	3.84e-161	3.78901
DUOX2	-1.0989	7.73228	5.19e-10	1.8e-09	1.0989
DUSP1	-1.81058	9.26072	1.88e-15	9.76e-15	1.81058
DUSP4	2.37126	4.31128	1.74e-23	1.46e-22	2.37126
DUSP6	2.67905	7.47901	1.42e-63	7.65e-62	2.67905
E2F1	2.29661	2.17692	1.28e-28	1.41e-27	2.29661
EBI3	2.19815	1.81283	1.52e-11	5.99e-11	2.19815
EDIL3	2.38327	3.02787	1e-40	1.95e-39	2.38327
EDN3	-4.10028	4.26903	1.16e-21	8.73e-21	4.10028
EDNRA	1.53828	3.26366	1.44e-29	1.66e-28	1.53828
EGF	-1.46026	0.746896	3.86e-16	2.1e-15	1.46026
EGR1	-2.47219	10.0816	6.8e-23	5.49e-22	2.47219
EIF4EBP1	1.21109	2.39285	6.85e-11	2.56e-10	1.21109
ELF4	1.17015	3.1485	1.58e-10	5.75e-10	1.17015
ELMO1	-3.08484	6.28069	9.73e-80	8.73e-78	3.08484
EPHA3	-1.84935	4.3675	6.43e-24	5.53e-23	1.84935
EPS8	2.11791	5.70596	3.11e-124	8.57e-122	2.11791
ERBB3	2.40613	5.53295	1.81e-122	4.82e-120	2.40613
ERBB4	-2.22129	2.9161	8.08e-39	1.46e-37	2.22129
ESM1	1.1695	1.79244	7.09e-07	1.84e-06	1.1695
ESRRG	-2.36798	2.88604	3.24e-32	4.28e-31	2.36798
ETV5	1.77159	5.12116	4.42e-66	2.66e-64	1.77159
F2R	1.48645	4.38929	8.44e-27	8.43e-26	1.48645
FABP3	1.0158	2.05906	8.38e-10	2.85e-09	1.0158
FABP4	-3.1208	3.51875	3.39e-20	2.38e-19	3.1208
FAM3B	-1.07024	2.52982	1.38e-05	3.11e-05	1.07024
FAM3C	1.01645	5.86765	2.45e-41	4.93e-40	1.01645
FAS	1.33137	4.25486	4.56e-17	2.62e-16	1.33137
FCER1A	2.35099	2.07637	2.9e-18	1.8e-17	2.35099
FCER1G	1.07919	3.62558	2.62e-05	5.74e-05	1.07919
FCGR1A	1.0983	0.622458	0.000439391	0.000826324	1.0983
FCGR2A	1.46148	3.36903	7e-12	2.84e-11	1.46148
FCGR3A	1.09946	4.11654	0.000145287	0.000291208	1.09946
FCN1	1.72814	1.83113	2.76e-09	9e-09	1.72814
FCN3	1.50152	0.871885	1.67e-15	8.7e-15	1.50152
FGF1	1.56576	2.70517	7.05e-25	6.38e-24	1.56576
FGF11	-2.62764	-0.199424	1.69e-31	2.15e-30	2.62764
FGF12	-1.36155	1.31064	1.18e-11	4.68e-11	1.36155
FGF2	1.27481	2.64608	2.28e-19	1.52e-18	1.27481
FGF7	-1.41144	2.57176	3.8e-10	1.33e-09	1.41144
FGFR2	-1.55618	6.10168	3e-33	4.18e-32	1.55618
FLT4	-1.13848	4.32946	5.63e-15	2.82e-14	1.13848
FMOD	-1.89994	6.78088	2.39e-54	8.49e-53	1.89994
FN1	6.7658	13.0389	2.2e-165	2.56e-162	6.7658
FOS	-2.40353	9.88869	5.91e-19	3.87e-18	2.40353
FOXA2	-2.78812	2.87635	4.94e-12	2.02e-11	2.78812
FOXO1	-1.15545	5.65684	6.97e-32	9.11e-31	1.15545
FREM1	-1.04606	-0.0350983	0.000105645	0.000215398	1.04606
FYN	1.46869	6.3303	4.75e-62	2.37e-60	1.46869
GAB2	1.06756	4.07431	8.81e-27	8.78e-26	1.06756
GAS6	1.1393	7.38395	1.92e-30	2.33e-29	1.1393
GBP2	1.0845	5.79945	1.37e-05	3.1e-05	1.0845
GDF10	-3.3215	2.38188	1.45e-22	1.15e-21	3.3215
GDF15	4.79031	5.5015	4.13e-60	1.85e-58	4.79031
GHR	-2.23118	2.48709	1.08e-45	2.64e-44	2.23118
GLI1	-1.76323	0.209942	3.78e-12	1.56e-11	1.76323
GNAI1	-1.40655	4.37884	2.44e-20	1.72e-19	1.40655
GNLY	2.63324	3.41721	7.19e-17	4.09e-16	2.63324
GPC3	-3.30626	3.0643	8.22e-25	7.43e-24	3.30626
GPNMB	1.6308	6.5839	1.47e-17	8.69e-17	1.6308
GREM1	1.31403	2.17565	6.94e-06	1.62e-05	1.31403
HCK	1.19912	3.18491	7.88e-06	1.83e-05	1.19912
HLA-A	1.09326	10.0596	8.63e-08	2.47e-07	1.09326
HLA-B	1.1438	10.4085	2.65e-06	6.47e-06	1.1438
HLA-DOA	1.20427	5.2497	0.000166591	0.000331281	1.20427
HLA-DQA1	1.03832	6.68127	0.00102581	0.00183584	1.03832
HLA-DQA2	1.03238	4.59501	0.00484533	0.00785758	1.03238
HLA-DQB1	1.40741	7.18263	4.66e-06	1.11e-05	1.40741
HLA-DRB1	1.242	8.48115	2.3e-05	5.09e-05	1.242
HLA-G	3.18464	3.70378	7.24e-26	6.89e-25	3.18464
HPSE	1.50227	1.62744	2.71e-23	2.24e-22	1.50227
HSP90B1	-1.24895	10.4491	1.21e-41	2.47e-40	1.24895
HSPA1A	-1.28286	6.02381	1.19e-06	3.01e-06	1.28286
HSPA1B	-1.11225	6.80828	4.41e-05	9.43e-05	1.11225
HSPA5	-1.36133	9.87179	5.21e-30	6.12e-29	1.36133
HSPA6	-2.5533	3.32878	3.81e-06	9.13e-06	2.5533
ICAM1	2.50969	5.67764	3.85e-40	7.34e-39	2.50969
IDO1	-1.16143	2.8801	0.000223342	0.000436684	1.16143
IFIT1	1.14733	4.64567	7.31e-11	2.72e-10	1.14733
IFIT2	1.62676	3.77297	9.46e-23	7.58e-22	1.62676
IFIT3	1.47076	4.34388	2.6e-17	1.52e-16	1.47076
IFIT5	1.04546	4.47104	2.43e-43	5.33e-42	1.04546
IGF2R	1.22007	7.31328	6.01e-35	9.15e-34	1.22007
IGHA1	1.26392	9.74426	0.0175208	0.0259856	1.26392
IGHA2	1.61658	6.67381	0.00297976	0.00497985	1.61658
IGHE	-4.58178	1.32909	6.22e-20	4.29e-19	4.58178
IGHG2	1.49574	8.88119	0.00803544	0.0125825	1.49574
IGHV3-33	-1.54223	3.56207	0.0150741	0.0226134	1.54223
IGHV3-49	-1.72468	3.32523	0.00840869	0.0131195	1.72468
IGHV4-31	-1.65334	3.26485	0.00878972	0.0136802	1.65334
IGKV1-17	-1.28616	3.41205	0.0340473	0.048073	1.28616
IGKV1-27	-1.36848	3.051	0.0243322	0.0352154	1.36848
IGKV1-6	-1.8331	3.3072	0.00325786	0.00541417	1.8331
IGLV1-40	-1.23973	5.17717	0.031414	0.0447048	1.23973
IGLV1-44	-1.28479	4.62964	0.0266525	0.0383392	1.28479
IGLV1-47	-1.22133	3.96257	0.0332325	0.0470197	1.22133
IGLV3-10	-1.28441	2.46641	0.0339682	0.0479746	1.28441
IL11RA	-1.10735	4.47963	1.07e-30	1.32e-29	1.10735
IL17D	-1.02853	0.955355	4.06e-15	2.05e-14	1.02853
IL17RD	2.28187	2.40885	3.65e-83	3.54e-81	2.28187
IL18	1.40229	3.01267	2.38e-08	7.14e-08	1.40229
IL18R1	1.27337	1.66348	8.27e-12	3.33e-11	1.27337
IL1RAP	2.91611	3.86191	1.29e-141	6.98e-139	2.91611
IL1RN	2.40929	3.48865	7.02e-29	7.87e-28	2.40929
IL20RA	-1.28224	1.09969	3.95e-13	1.77e-12	1.28224
IL22RA1	-1.11404	1.76101	1.33e-08	4.09e-08	1.11404
IL24	-1.08609	1.21297	0.00312658	0.00520913	1.08609
IL33	-1.27653	3.3504	4.82e-10	1.67e-09	1.27653
IL7R	-1.15488	4.17126	0.000452542	0.000849105	1.15488
INHBA	1.77894	3.4173	1.89e-12	8.01e-12	1.77894
INHBB	1.72943	5.71504	1.53e-43	3.39e-42	1.72943
IRAK2	1.4301	2.94723	2.59e-29	2.95e-28	1.4301
IRF5	1.5173	2.92361	4.18e-15	2.11e-14	1.5173
IRF8	-1.41028	4.04699	0.000170969	0.000339585	1.41028
IRS1	-2.13779	6.51746	3.49e-38	6.16e-37	2.13779
ISG15	1.7584	5.05012	2.8e-08	8.37e-08	1.7584
ITGA3	2.49586	8.92519	2.14e-170	3.61e-167	2.49586
ITGAM	1.24086	3.14314	2.24e-07	6.12e-07	1.24086
ITGB5	1.04192	6.00985	2.71e-35	4.22e-34	1.04192
ITK	-1.36501	2.39704	7.64e-05	0.000158491	1.36501
ITPR1	-3.27877	6.66513	1.21e-84	1.22e-82	3.27877
ITPR3	1.24628	7.5183	9.31e-23	7.46e-22	1.24628
JAG2	1.47423	3.76591	6.55e-33	8.95e-32	1.47423
JUN	-2.51183	9.36311	1.57e-28	1.72e-27	2.51183
JUND	-1.11045	8.05171	2.65e-07	7.17e-07	1.11045
KCNIP4	-2.54664	2.34453	1.25e-48	3.49e-47	2.54664
KIT	-3.58196	5.84077	5.53e-43	1.2e-41	3.58196
KL	1.4461	1.43541	3.33e-25	3.06e-24	1.4461
KLF2	-1.26742	4.84923	5.34e-07	1.4e-06	1.26742
KLK4	-1.7833	1.41435	2.27e-12	9.55e-12	1.7833
KLRD1	-1.22712	0.946133	2.65e-05	5.81e-05	1.22712
KLRG1	-1.5916	0.16514	2.76e-15	1.42e-14	1.5916
LCN12	1.32148	5.96299	4.3e-18	2.65e-17	1.32148
LCN2	6.46437	5.45445	3.55e-72	2.56e-70	6.46437
LDLR	1.17166	4.34043	5.28e-07	1.39e-06	1.17166
LGALS1	2.43325	6.85268	3.01e-41	6e-40	2.43325
LGALS3	3.27989	7.48305	1.21e-135	5.08e-133	3.27989
LGMN	-1.09169	6.89089	1.25e-30	1.53e-29	1.09169
LIFR	-2.97207	6.12021	1.17e-54	4.2e-53	2.97207
LILRA2	1.14515	0.157828	1.61e-07	4.46e-07	1.14515
LIMK1	1.3948	5.33368	2.59e-60	1.17e-58	1.3948
LRRK2	3.41757	5.91193	1.78e-77	1.47e-75	3.41757
LST1	1.44499	2.85149	5.28e-07	1.39e-06	1.44499
LTBP1	1.86366	4.24827	3.83e-24	3.33e-23	1.86366
LTF	-1.93324	4.82309	1.27e-06	3.21e-06	1.93324
LY9	-1.54223	1.72262	0.000212305	0.000416501	1.54223
LYN	1.4136	5.41509	5.72e-33	7.86e-32	1.4136
LYZ	1.12428	6.21753	0.000647627	0.00119139	1.12428
LZTS1	2.14075	2.17863	5.65e-31	7.02e-30	2.14075
MAFB	-2.17675	6.38169	1.86e-43	4.11e-42	2.17675
MAP1LC3C	-1.75186	-0.100096	4.02e-17	2.31e-16	1.75186
MAP2K6	-1.11696	1.02211	3.48e-12	1.44e-11	1.11696
MAP3K1	1.03649	6.14651	1.82e-29	2.1e-28	1.03649
MAP3K5	1.26968	5.65989	4.39e-39	8.02e-38	1.26968
MAP3K8	-1.2165	2.88702	1.46e-14	7.13e-14	1.2165
MAPK10	-1.10498	3.77443	7.37e-29	8.23e-28	1.10498
MAPKAPK3	1.3048	6.73627	7.37e-47	1.9e-45	1.3048
MAPT	-1.14649	0.564097	1.71e-15	8.87e-15	1.14649
MARCO	2.60996	3.16527	1.51e-11	5.94e-11	2.60996
MASP1	-3.01006	0.538004	1.67e-25	1.55e-24	3.01006
MATN2	-3.26409	8.32475	2.19e-67	1.37e-65	3.26409
MDK	2.8477	6.16555	1.51e-57	6.03e-56	2.8477
MET	3.2366	7.80876	1.79e-186	5.43e-183	3.2366
MFGE8	2.89162	7.07204	7.71e-160	7.3e-157	2.89162
MID1	-1.06407	3.22924	6.69e-20	4.61e-19	1.06407
MMP14	1.56536	6.63103	5.65e-39	1.02e-37	1.56536
MMP7	5.78757	4.39482	2.22e-38	3.96e-37	5.78757
MSR1	1.16952	3.28146	1.8e-06	4.49e-06	1.16952
MST1R	2.14462	2.86297	9.61e-63	4.93e-61	2.14462
MUC1	3.61996	6.47405	1.34e-55	5.02e-54	3.61996
N4BP2	-1.13227	3.99725	1.68e-22	1.33e-21	1.13227
NCF2	1.37023	3.00035	3.14e-09	1.02e-08	1.37023
NFATC1	-1.44594	3.71466	6.24e-15	3.12e-14	1.44594
NFATC2	-1.13833	4.65584	1.27e-10	4.66e-10	1.13833
NFATC4	1.35213	4.75413	1.4e-33	1.99e-32	1.35213
NGFR	1.49881	3.69096	1.28e-11	5.08e-11	1.49881
NLRP2	1.10474	3.74505	1.18e-05	2.7e-05	1.10474
NOD1	2.79406	4.8379	5.85e-105	1.07e-102	2.79406
NOD2	1.03912	0.633518	0.000443253	0.00083312	1.03912
NOX4	3.30907	1.90845	5.21e-85	5.34e-83	3.30907
NPR3	-2.71524	4.32385	4.29e-30	5.06e-29	2.71524
NR1D1	2.2012	4.81867	8.68e-22	6.59e-21	2.2012
NR2F1	1.51878	4.13553	4.13e-23	3.37e-22	1.51878
NR4A1	-2.01792	8.077	1.36e-09	4.55e-09	2.01792
NR4A3	-2.70814	5.13757	3.61e-10	1.27e-09	2.70814
NRIP1	1.74397	5.01527	2.38e-43	5.21e-42	1.74397
NRP2	2.4899	6.27512	2.87e-110	5.65e-108	2.4899
NXN	1.93137	5.08037	1.09e-89	1.27e-87	1.93137
OAS1	1.01077	3.6453	6.39e-06	1.5e-05	1.01077
OCA2	-4.11725	2.87583	1.3e-39	2.42e-38	4.11725
OGN	-1.48303	3.56065	3.91e-06	9.37e-06	1.48303
OLR1	1.30518	2.7721	3.64e-05	7.86e-05	1.30518
OSMR	1.40747	4.72403	1.61e-31	2.06e-30	1.40747
PAK3	-2.52051	3.46158	2.12e-32	2.83e-31	2.52051
PALM3	1.60142	4.16918	4.26e-15	2.16e-14	1.60142
PCSK2	2.38531	6.76113	1.49e-10	5.42e-10	2.38531
PDCD1	-1.35849	1.73001	0.000270301	0.000522499	1.35849
PDE1C	2.14855	2.04402	1.35e-29	1.55e-28	2.14855
PDGFA	1.53566	2.80224	4.35e-36	7e-35	1.53566
PDGFC	1.04037	4.88099	3.08e-38	5.47e-37	1.04037
PELI1	1.85612	4.23606	1.67e-26	1.64e-25	1.85612
PELI2	-1.02929	2.74463	5.99e-18	3.64e-17	1.02929
PGF	-2.11646	6.13787	2.67e-21	1.98e-20	2.11646
PGR	2.08212	2.02215	9.37e-31	1.16e-29	2.08212
PLA2G2A	1.6439	2.03832	0.000191289	0.000377422	1.6439
PLAU	4.33931	6.69819	3.59e-90	4.18e-88	4.33931
PLAUR	2.37374	4.08956	8.72e-19	5.64e-18	2.37374
PLCL1	-1.39639	2.56275	1.21e-19	8.24e-19	1.39639
PLXNA3	1.31453	5.13561	8.91e-62	4.4e-60	1.31453
PLXNA4	1.08342	2.70077	4.59e-06	1.09e-05	1.08342
PLXNB2	1.10066	8.54725	6.42e-46	1.58e-44	1.10066
PLXNC1	2.78802	5.15422	1.04e-48	2.91e-47	2.78802
PLXND1	1.59107	6.26122	2.29e-49	6.55e-48	1.59107
PMAIP1	2.22547	2.2003	2.65e-17	1.54e-16	2.22547
POMC	-1.67306	0.252407	9.61e-12	3.85e-11	1.67306
POSTN	4.41197	6.45654	9.16e-62	4.51e-60	4.41197
PPARGC1A	-3.061	5.31112	1.95e-52	6.4e-51	3.061
PRKACB	-1.16082	4.91373	5.28e-33	7.27e-32	1.16082
PRKAR1B	1.01399	3.78466	2.1e-23	1.76e-22	1.01399
PRKCA	-1.19658	3.52851	1.37e-15	7.15e-15	1.19658
PRKCE	-1.4278	3.00711	4.27e-30	5.05e-29	1.4278
PRKCQ	-1.65581	4.58588	9.83e-80	8.76e-78	1.65581
PRKX	-1.43514	6.45332	5.05e-22	3.89e-21	1.43514
PROS1	4.31865	7.15698	1.68e-256	2.54e-252	4.31865
PSMB8	1.12415	5.83351	9.87e-10	3.34e-09	1.12415
PTGDS	-1.12987	4.89833	0.00328574	0.00545512	1.12987
PTX3	-1.34303	0.5136	1e-13	4.64e-13	1.34303
PYCARD	1.26987	2.83937	2.18e-07	5.95e-07	1.26987
RAG1	-2.60501	1.57698	6.02e-44	1.37e-42	2.60501
RARA	1.03325	4.6915	3.06e-32	4.05e-31	1.03325
RARB	-1.66578	3.23409	5.22e-41	1.03e-39	1.66578
RARG	1.42249	5.02381	1.25e-69	8.49e-68	1.42249
RASGEF1B	1.39296	3.33184	1.96e-13	8.92e-13	1.39296
RBP5	-1.46435	1.73356	1.66e-07	4.58e-07	1.46435
RCAN1	-2.14466	6.05845	1.85e-15	9.63e-15	2.14466
ROBO3	-1.21527	2.14563	7.96e-13	3.48e-12	1.21527
RORB	-1.17478	0.80266	1.26e-07	3.53e-07	1.17478
RPS6KA5	-1.93951	3.15225	3.22e-50	9.45e-49	1.93951
RSAD2	1.36571	3.2659	1.49e-12	6.39e-12	1.36571
RXFP1	-2.69548	0.0706739	1.02e-40	1.97e-39	2.69548
RXRG	5.31023	4.80212	9.24e-59	3.9e-57	5.31023
S100A1	2.43872	7.64502	2.64e-41	5.28e-40	2.43872
S100A10	2.06561	6.49319	1.36e-31	1.75e-30	2.06561
S100A11	2.33176	7.57125	1.01e-63	5.48e-62	2.33176
S100A13	1.30141	7.36648	1.43e-15	7.46e-15	1.30141
S100A14	1.10266	6.73932	3.48e-18	2.15e-17	1.10266
S100A16	1.76269	5.99033	5.03e-48	1.37e-46	1.76269
S100A2	4.32509	5.52503	7.56e-41	1.48e-39	4.32509
S100A5	2.47145	2.22577	2.78e-46	6.95e-45	2.47145
S100A6	2.98337	10.4849	5.07e-64	2.79e-62	2.98337
S100A8	1.6825	1.65074	2.27e-08	6.83e-08	1.6825
S100A9	2.27943	3.16007	4.71e-14	2.24e-13	2.27943
S100B	3.61397	2.77873	2.52e-38	4.49e-37	3.61397
S1PR2	1.10519	2.77318	8.51e-09	2.66e-08	1.10519
SCTR	-1.31629	-0.097526	5.52e-13	2.44e-12	1.31629
SDC1	1.56099	6.57715	3.38e-20	2.37e-19	1.56099
SDC2	-1.40681	8.62796	7.93e-38	1.38e-36	1.40681
SDC3	1.5215	5.92018	2.04e-47	5.4e-46	1.5215
SDC4	2.78279	8.65831	3.02e-101	4.76e-99	2.78279
SELE	-1.02284	3.75205	0.00768201	0.0120602	1.02284
SEMA3C	1.48754	2.81464	8.98e-12	3.61e-11	1.48754
SEMA3D	-4.60085	5.58456	6.04e-32	7.91e-31	4.60085
SEMA3E	1.32125	1.21836	4.03e-08	1.19e-07	1.32125
SEMA3F	1.28027	5.16564	1.62e-39	3e-38	1.28027
SEMA4C	1.34565	4.66144	5.37e-61	2.53e-59	1.34565
SEMA6A	-1.22413	3.33004	6.41e-20	4.42e-19	1.22413
SEMA6B	1.17883	2.18205	5.83e-10	2.01e-09	1.17883
SEMA6D	-1.81006	3.57899	2e-20	1.42e-19	1.81006
SH2D1A	-1.57122	1.31425	6.49e-05	0.000135745	1.57122
SHC3	2.07065	2.3285	7.04e-41	1.38e-39	2.07065
SIGLEC15	3.8629	0.769396	4.22e-49	1.2e-47	3.8629
SLAMF6	-1.26553	2.2589	0.000885014	0.00159955	1.26553
SLC22A3	-1.06678	1.10223	3.37e-06	8.13e-06	1.06678
SLIT1	4.37731	3.29686	8.14e-36	1.29e-34	4.37731
SLPI	5.29339	6.6437	3.41e-66	2.06e-64	5.29339
SNCA	-1.56211	2.18991	1.69e-22	1.34e-21	1.56211
SOCS2	-1.0112	3.3499	1.67e-14	8.14e-14	1.0112
SPHK1	1.98648	3.73759	2.82e-30	3.4e-29	1.98648
SPINK5	-1.92898	1.01915	1.07e-08	3.32e-08	1.92898
SPP1	1.64893	4.64149	8.25e-09	2.58e-08	1.64893
SREBF1	1.56275	6.1082	8.25e-53	2.73e-51	1.56275
SSC5D	1.33378	2.55258	3.64e-13	1.63e-12	1.33378
STAB2	-3.48737	0.682236	9.85e-35	1.48e-33	3.48737
STAP2	1.28169	4.71017	8.88e-21	6.43e-20	1.28169
STAT4	1.08561	2.12319	4.15e-06	9.92e-06	1.08561
STC1	-1.28565	5.14319	3.53e-12	1.46e-11	1.28565
SYNM	-1.66687	3.63652	1.81e-42	3.84e-41	1.66687
SYNPO	1.11268	6.12433	5.48e-31	6.82e-30	1.11268
SYP	-1.66197	1.00116	4.76e-41	9.41e-40	1.66197
SYTL1	2.16182	4.89604	6.21e-39	1.13e-37	2.16182
TG	-2.56623	15.1007	1.28e-63	6.91e-62	2.56623
TGFA	2.7114	5.07579	2.71e-174	5.12e-171	2.7114
TGFB1	1.4051	4.9425	4.9e-16	2.64e-15	1.4051
TGFB2	1.53882	3.12818	2.65e-15	1.36e-14	1.53882
TGFBR1	2.13277	5.82229	2.17e-127	6.45e-125	2.13277
TGFBR3	-1.37811	4.2563	5.75e-29	6.46e-28	1.37811
THBS1	1.22888	6.25116	6.48e-05	0.000135644	1.22888
TLR2	1.52413	3.23549	1.5e-18	9.54e-18	1.52413
TMEM173	2.07836	5.53666	3.3e-54	1.16e-52	2.07836
TMPRSS6	8.00118	4.88773	1.05e-125	3e-123	8.00118
TMSB10	1.87086	9.28146	3.45e-17	1.99e-16	1.87086
TMSB4X	1.49169	9.34372	1.05e-12	4.55e-12	1.49169
TNC	2.91074	6.27241	1.97e-24	1.75e-23	2.91074
TNFRSF10A	1.23424	2.56373	3.91e-24	3.39e-23	1.23424
TNFRSF10B	1.2686	5.1742	1.78e-59	7.83e-58	1.2686
TNFRSF10C	2.62705	2.33904	1.66e-53	5.69e-52	2.62705
TNFRSF11B	-3.12451	6.24997	1.08e-57	4.35e-56	3.12451
TNFRSF12A	1.98319	6.25584	2.57e-13	1.16e-12	1.98319
TNFRSF18	1.55981	1.12969	4.05e-05	8.7e-05	1.55981
TNFRSF21	2.58378	4.59222	1.17e-42	2.51e-41	2.58378
TNFSF15	2.16924	2.69436	5.63e-30	6.61e-29	2.16924
TNFSF4	1.57616	0.844362	1.69e-18	1.07e-17	1.57616
TNS3	-1.60873	6.86808	1.18e-46	3e-45	1.60873
TP63	3.29305	1.48399	6.28e-26	5.99e-25	3.29305
TRDC	2.21841	2.05762	4.02e-09	1.29e-08	2.21841
TREM1	3.44913	2.28304	2.74e-33	3.83e-32	3.44913
TREM2	1.82063	2.63601	2.56e-09	8.38e-09	1.82063
TRIB2	1.01017	4.27524	1.59e-18	1.01e-17	1.01017
TRIB3	1.00858	3.30213	2.3e-06	5.65e-06	1.00858
TRIM14	1.2771	3.96512	1.13e-14	5.58e-14	1.2771
TRIM22	1.31789	5.34238	3.26e-13	1.46e-12	1.31789
TRIM47	1.993	4.35862	1.63e-46	4.14e-45	1.993
TRIM58	-2.59006	3.36243	6.07e-33	8.33e-32	2.59006
TRIM61	-1.12434	-0.125187	1.42e-13	6.53e-13	1.12434
TRIM66	-1.19621	3.51901	1.95e-19	1.31e-18	1.19621
TSC22D3	-1.05694	7.73324	1.85e-07	5.09e-07	1.05694
TYMS	1.29615	2.56845	3.01e-13	1.36e-12	1.29615
TYRO3	1.83265	2.37835	1.51e-53	5.17e-52	1.83265
TYROBP	1.08151	4.47287	8.59e-05	0.000177062	1.08151
UCP2	1.20109	7.25834	4.89e-16	2.63e-15	1.20109
UNC5CL	3.66049	2.139	9.56e-138	4.67e-135	3.66049
USP2	-1.45495	2.24757	7.97e-21	5.79e-20	1.45495
VASP	1.19023	5.70798	1.95e-23	1.63e-22	1.19023
VDR	1.13039	3.45239	1.41e-18	9.03e-18	1.13039
VEGFA	-1.40505	7.95807	4.29e-22	3.32e-21	1.40505
VIPR1	-1.69076	1.83086	8.6e-19	5.57e-18	1.69076
VLDLR	-1.45391	4.56674	3.29e-19	2.18e-18	1.45391
WNK2	-1.72604	1.59208	1.57e-28	1.72e-27	1.72604
WNT5A	1.21153	3.87487	1.86e-27	1.91e-26	1.21153
ZAP70	-1.1075	2.47635	0.00165756	0.00287282	1.1075
ZBTB16	-2.82089	4.30444	1.18e-23	9.95e-23	2.82089
ZFPM2	-2.25141	3.55852	4.54e-37	7.63e-36	2.25141
