# Supplementary material for: Papillary Thyroid Carcinoma Variants are Characterized by Co-dysregulation of Immune and Cancer Associated Genes
Source: Cancers (Basel). 2019 Aug 15;11(8):1179. doi: 10.3390/cancers11081179 (PMC6721495; doi:10.3390/cancers11081179)
Supplement: Supplementary file 1 [file cancers-11-01179-s001.zip › cancers-554386-supplementary/cancers-554386-suppply-final/Table S4.xlsx]

## Sheet: Supplemental 1D_DE CvF
Table S4: Classical vs Follicular-Variant Differentially-Expressed IA and CA Genes
IA Genes	logFC	logCPM	Pvalue	FDR	abs(logFC)
ABCC4	-1.35086	2.98154	1.84e-25	1.06e-23	1.35086
ADCY1	-1.05167	3.62458	1.18e-16	1.41e-15	1.05167
ADCY7	1.53577	1.9739	3.24e-25	1.73e-23	1.53577
ADCY8	2.04809	2.69474	9.01e-10	4.24e-09	2.04809
ADM2	-1.16923	4.2979	1.68e-13	1.29e-12	1.16923
AGER	1.10844	4.8675	3.16e-11	1.79e-10	1.10844
AGTR1	-1.8466	0.650179	1.21e-23	4.86e-22	1.8466
AHR	1.13177	6.48663	6.41e-30	9.69e-28	1.13177
ALK	2.24222	2.71406	4.24e-16	4.69e-15	2.24222
ANGPT4	-1.36376	0.60262	2.51e-20	5.3e-19	1.36376
ANXA1	1.06986	9.62498	7.37e-20	1.43e-18	1.06986
ANXA2	1.24139	8.6684	4.98e-33	1.74e-30	1.24139
APOD	1.42551	3.6583	4.06e-12	2.59e-11	1.42551
AQP3	1.42794	1.46176	1.2e-15	1.25e-14	1.42794
AQP9	1.82556	0.262827	6.93e-20	1.35e-18	1.82556
AREG	1.47062	1.70197	4.91e-11	2.72e-10	1.47062
BACH2	1.00432	1.74386	6.64e-17	8.28e-16	1.00432
BCL2A1	1.37251	1.02033	2.01e-15	2.03e-14	1.37251
BIRC3	1.56971	3.98598	6.87e-17	8.53e-16	1.56971
BIRC7	1.63554	2.50187	5.96e-08	2.19e-07	1.63554
BMP4	1.17222	2.97484	5.06e-12	3.18e-11	1.17222
BMP8A	-1.509	2.47872	1.32e-10	6.92e-10	1.509
C1R	1.27152	5.6681	2.56e-13	1.93e-12	1.27152
C1S	1.32671	5.6416	7.99e-11	4.31e-10	1.32671
C3	1.78613	8.39996	2.76e-18	4.24e-17	1.78613
C7	1.29507	4.74833	3.48e-07	1.15e-06	1.29507
CARD11	1.6573	2.83941	9.76e-20	1.86e-18	1.6573
CAV1	1.03905	7.67569	7.44e-16	7.99e-15	1.03905
CCL13	2.73506	1.38702	2.39e-30	3.88e-28	2.73506
CCL17	2.73132	1.41588	2.45e-21	6.16e-20	2.73132
CCL18	2.21435	4.0651	3.97e-19	6.87e-18	2.21435
CCL19	1.90616	3.00996	1.58e-07	5.47e-07	1.90616
CCL20	2.67698	0.32884	3.17e-25	1.71e-23	2.67698
CCL21	1.41228	4.16722	4.97e-05	0.000120292	1.41228
CCL22	2.66569	1.64103	1.27e-27	1.14e-25	2.66569
CCR4	1.57382	-0.0539956	2.64e-12	1.73e-11	1.57382
CCR7	1.33976	1.36419	2.08e-11	1.21e-10	1.33976
CD1A	2.70196	1.85201	3.07e-17	4.04e-16	2.70196
CD1C	2.3472	1.21666	1.05e-24	5.06e-23	2.3472
CD1E	2.51003	0.946478	1.37e-23	5.45e-22	2.51003
CD28	1.0649	0.315542	2.57e-08	9.83e-08	1.0649
CD300LF	1.13504	0.644576	6.53e-14	5.34e-13	1.13504
CD36	-1.45622	4.60259	3.76e-21	9.2e-20	1.45622
CD55	2.14928	7.79623	1.5e-35	1.12e-32	2.14928
CD70	2.24739	0.470126	7.87e-16	8.42e-15	2.24739
CD79A	1.14866	3.62766	0.00057678	0.0011832	1.14866
CDKN2A	1.31147	1.74571	3.68e-12	2.36e-11	1.31147
CETP	-1.23247	1.77876	2.65e-22	7.98e-21	1.23247
CFB	1.69936	3.24038	2.83e-16	3.24e-15	1.69936
CFH	1.8429	6.2224	6.27e-30	9.57e-28	1.8429
CFI	1.31558	6.04547	3.7e-27	3.03e-25	1.31558
CHGB	2.21409	4.64878	8.59e-11	4.61e-10	2.21409
CHIT1	1.62004	4.64668	3.52e-10	1.75e-09	1.62004
CIITA	1.19701	4.05354	1.45e-15	1.49e-14	1.19701
CLEC10A	1.48055	1.41351	2.72e-15	2.68e-14	1.48055
CLEC5A	1.32575	1.60484	5.61e-19	9.51e-18	1.32575
CLU	1.1666	12.1959	3.94e-15	3.8e-14	1.1666
CNTFR	-2.06665	2.1532	3.31e-14	2.83e-13	2.06665
COLEC12	1.74311	2.61212	1.4e-21	3.67e-20	1.74311
CRABP1	-1.33143	4.58491	1.11e-08	4.45e-08	1.33143
CRLF1	1.62948	6.25282	3.52e-09	1.51e-08	1.62948
CRLF2	2.95412	0.468996	8.68e-24	3.57e-22	2.95412
CSF2	2.41798	-0.240032	8.03e-25	3.92e-23	2.41798
CSF2RB	1.09325	2.82018	2.99e-13	2.24e-12	1.09325
CTLA4	1.4006	0.109801	1.52e-09	6.94e-09	1.4006
CTSE	2.25554	4.34046	1.84e-21	4.74e-20	2.25554
CTSH	1.03866	8.04189	1.12e-14	1.01e-13	1.03866
CTSK	1.39929	4.23427	2.72e-20	5.65e-19	1.39929
CXCL10	1.12839	2.54227	9.93e-07	3.08e-06	1.12839
CXCL11	1.25415	1.19317	1.14e-06	3.5e-06	1.25415
CXCL14	2.39675	7.90776	8.22e-13	5.77e-12	2.39675
CXCL17	2.21642	3.21441	4.59e-18	6.85e-17	2.21642
CXCL2	2.17744	3.59834	1.92e-21	4.93e-20	2.17744
CYBB	1.00721	4.30649	7.01e-12	4.33e-11	1.00721
CYP1B1	2.02322	6.04395	2.98e-21	7.42e-20	2.02322
CYSLTR2	1.2389	4.76901	2.94e-10	1.48e-09	1.2389
DCN	1.42775	6.06862	1.7e-10	8.79e-10	1.42775
DES	1.29583	2.12415	5.3e-06	1.48e-05	1.29583
DTX4	1.59748	7.94222	4.26e-26	2.73e-24	1.59748
DUOX2	-1.07232	8.65467	8.84e-17	1.07e-15	1.07232
EBI3	1.35324	1.58672	1.52e-17	2.1e-16	1.35324
EDN3	-1.21506	3.93606	1.59e-06	4.8e-06	1.21506
EGF	-1.28465	0.642275	1.77e-17	2.42e-16	1.28465
ELMO1	-1.2978	5.21272	1.26e-22	4.09e-21	1.2978
ERBB3	1.61877	5.8002	1.47e-34	9.66e-32	1.61877
EREG	3.10777	0.627587	1.74e-18	2.75e-17	3.10777
F2RL2	1.36663	-0.154676	1.28e-11	7.66e-11	1.36663
FABP4	-1.73058	2.8697	5.47e-16	5.96e-15	1.73058
FAM19A2	-1.54758	2.7032	5.55e-18	8.16e-17	1.54758
FCER1A	1.99584	1.6074	4.46e-21	1.07e-19	1.99584
FCGR2B	1.11759	1.62139	1.48e-12	1.01e-11	1.11759
FCN1	1.17673	1.62032	7.84e-10	3.72e-09	1.17673
FGF12	-1.37474	2.02403	1.11e-20	2.47e-19	1.37474
FN1	2.8377	13.1534	1.13e-30	2.07e-28	2.8377
FPR1	1.01039	1.5543	2.45e-11	1.41e-10	1.01039
GBP2	1.22585	5.88607	2.01e-17	2.71e-16	1.22585
GNLY	1.43161	3.41727	2.8e-11	1.6e-10	1.43161
GPNMB	1.24544	6.25766	4.78e-11	2.65e-10	1.24544
GREM1	1.27601	1.93922	4.58e-06	1.29e-05	1.27601
GSDMA	1.13731	0.157071	5.36e-10	2.6e-09	1.13731
HBEGF	1.21758	5.32401	5.35e-12	3.35e-11	1.21758
HCK	1.1293	2.97823	4.22e-15	4.05e-14	1.1293
HLA-DOA	1.61713	4.76043	2.32e-16	2.68e-15	1.61713
HLA-DOB	1.19673	1.75486	9.33e-10	4.38e-09	1.19673
HLA-DPA1	1.09495	7.71673	2.71e-10	1.37e-09	1.09495
HLA-DQA1	1.29266	6.2469	2.09e-12	1.39e-11	1.29266
HLA-DQA2	1.38933	4.38227	1.21e-09	5.58e-09	1.38933
HLA-DQB1	1.0009	7.05197	3.13e-09	1.36e-08	1.0009
HLA-DRA	1.15121	8.79523	7.11e-13	5.04e-12	1.15121
HLA-DRB1	1.14294	7.98177	1.42e-13	1.1e-12	1.14294
HLA-DRB5	1.50902	6.54291	1.75e-16	2.06e-15	1.50902
HLA-G	2.58981	3.75493	5.04e-29	6.05e-27	2.58981
HPSE	1.31805	1.97774	2.37e-23	9.04e-22	1.31805
HSPA6	1.66256	1.31327	3.21e-17	4.21e-16	1.66256
ICAM1	1.58453	6.10327	2.58e-32	7.52e-30	1.58453
ICOS	1.35676	-0.35486	4.43e-09	1.88e-08	1.35676
IFIT2	1.00228	3.70743	4.36e-20	8.77e-19	1.00228
IGF2	-2.91942	6.92134	8.78e-30	1.28e-27	2.91942
IGHA1	1.56079	8.82597	5.36e-06	1.5e-05	1.56079
IGHA2	1.48854	5.47842	1.01e-05	2.73e-05	1.48854
IGHD	1.03769	2.69339	0.00188139	0.00353407	1.03769
IGHG1	1.27089	11.0819	0.000711345	0.00143749	1.27089
IGHG2	1.06221	8.3859	0.00411366	0.00725588	1.06221
IGHG3	1.23319	7.57846	0.000558152	0.00114798	1.23319
IGHG4	1.35017	8.22498	0.000482349	0.00100229	1.35017
IGHV1-18	1.6624	4.54928	5.24e-05	0.000126292	1.6624
IGHV1-2	1.63335	3.96829	0.000142657	0.000322644	1.63335
IGHV1-24	2.07135	2.62167	2.24e-06	6.64e-06	2.07135
IGHV1-46	2.02386	3.72879	1.1e-06	3.39e-06	2.02386
IGHV1-69	1.12287	2.49756	0.0151473	0.0242535	1.12287
IGHV2-26	1.90052	1.83289	2.03e-05	5.24e-05	1.90052
IGHV3-13	1.81498	0.718565	1.72e-05	4.47e-05	1.81498
IGHV3-15	1.67175	3.87014	2.39e-05	6.07e-05	1.67175
IGHV3-21	1.49758	3.50937	0.000178457	0.000398345	1.49758
IGHV3-23	1.38959	5.17792	0.000289691	0.000623201	1.38959
IGHV3-30	1.28098	4.10099	0.00110538	0.00216614	1.28098
IGHV3-33	1.39475	3.38035	0.000622309	0.00126997	1.39475
IGHV3-48	1.81086	1.80005	2.19e-05	5.6e-05	1.81086
IGHV3-49	1.89399	2.75584	3.2e-06	9.24e-06	1.89399
IGHV3-53	1.98378	2.14332	4.32e-06	1.23e-05	1.98378
IGHV3-72	3.54785	2.33795	8.9e-13	6.22e-12	3.54785
IGHV3-73	1.67684	1.98175	7.53e-05	0.000177101	1.67684
IGHV3-74	1.09775	3.18525	0.00271703	0.00495352	1.09775
IGHV4-28	1.2324	1.1232	0.00255183	0.00467726	1.2324
IGHV4-31	1.12692	2.72318	0.00517211	0.00896895	1.12692
IGHV4-34	1.62495	3.40942	4.38e-05	0.00010701	1.62495
IGHV4-39	2.02514	4.7109	9.87e-07	3.07e-06	2.02514
IGHV4-59	1.49436	4.40734	0.000185859	0.000413284	1.49436
IGHV4-61	1.16154	1.68219	0.010921	0.0179002	1.16154
IGHV5-51	2.04064	3.99893	1.75e-07	6.02e-07	2.04064
IGKC	1.1976	10.3325	0.00141518	0.00271904	1.1976
IGKV1-16	1.68812	2.57812	3.5e-05	8.67e-05	1.68812
IGKV1-5	1.34586	5.35885	0.000299374	0.000642449	1.34586
IGKV1-6	1.51194	3.37649	0.000409094	0.000858579	1.51194
IGKV1-8	1.21352	0.864216	0.00285334	0.0051834	1.21352
IGKV2-24	1.61798	1.47384	5.7e-05	0.000136515	1.61798
IGKV3-11	1.41502	6.29198	0.000214802	0.000472697	1.41502
IGKV3-15	1.68918	4.23953	1.27e-05	3.36e-05	1.68918
IGKV3-20	1.4172	6.33969	0.000235791	0.000515282	1.4172
IGKV3D-20	1.70062	2.01914	8.56e-05	0.000199859	1.70062
IGKV4-1	1.86511	5.83234	2.1e-06	6.24e-06	1.86511
IGLC2	1.24757	6.51416	0.00038694	0.000814801	1.24757
IGLC3	1.35752	5.66683	0.000138685	0.000314068	1.35752
IGLC7	1.42398	1.32431	0.00118213	0.00230363	1.42398
IGLL5	2.06039	5.36036	1.64e-07	5.67e-07	2.06039
IGLV1-40	1.79067	4.98429	4.78e-06	1.35e-05	1.79067
IGLV1-44	1.09795	4.41925	0.00388179	0.00688317	1.09795
IGLV1-47	1.4118	3.90163	0.000197203	0.000436409	1.4118
IGLV1-51	1.42588	4.79824	6.2e-05	0.000147688	1.42588
IGLV2-11	1.79742	4.50039	1.48e-05	3.9e-05	1.79742
IGLV2-14	1.9641	5.49649	1.43e-06	4.35e-06	1.9641
IGLV2-23	1.5615	4.93964	5.77e-05	0.000138082	1.5615
IGLV2-8	2.05644	3.71663	1.08e-06	3.33e-06	2.05644
IGLV3-1	1.65551	2.82615	3.46e-05	8.56e-05	1.65551
IGLV3-10	1.41011	1.95627	0.000398082	0.000837143	1.41011
IGLV3-19	1.52857	4.31568	9.35e-05	0.000217069	1.52857
IGLV3-21	2.37342	5.18126	2.29e-08	8.82e-08	2.37342
IGLV3-25	1.37728	2.97182	0.000159154	0.000357283	1.37728
IGLV3-9	1.76971	1.40376	3.51e-05	8.69e-05	1.76971
IGLV4-69	1.96498	3.10285	3.38e-06	9.71e-06	1.96498
IGLV6-57	1.8513	3.03596	3.05e-06	8.85e-06	1.8513
IGLV7-43	1.24515	1.41822	0.00232259	0.00428857	1.24515
IGLV8-61	1.33578	2.82803	0.00138504	0.00266406	1.33578
IL18	1.01607	3.05486	4.96e-10	2.42e-09	1.01607
IL18R1	1.63056	2.12175	3.72e-20	7.54e-19	1.63056
IL1R2	1.86493	0.347629	7.05e-19	1.18e-17	1.86493
IL1RAP	1.49141	4.56495	4.2e-25	2.19e-23	1.49141
IL1RL1	4.2352	4.94993	2.47e-35	1.76e-32	4.2352
IL1RN	1.30509	3.48137	5.32e-14	4.41e-13	1.30509
IL22RA1	-1.03484	1.89675	9.75e-14	7.75e-13	1.03484
IL2RA	1.27723	0.847885	1.01e-13	7.99e-13	1.27723
IL2RG	1.06226	3.66202	8.73e-08	3.12e-07	1.06226
IL6	1.50021	1.44576	9.86e-09	3.98e-08	1.50021
IL7R	1.33486	3.02995	3.19e-10	1.59e-09	1.33486
INHBA	1.22353	3.24896	3.34e-11	1.89e-10	1.22353
INHBB	1.17244	6.55039	8.17e-18	1.17e-16	1.17244
IRF8	1.02829	2.71463	1.44e-09	6.59e-09	1.02829
ITGA3	1.17406	9.06427	2.07e-38	4.08e-35	1.17406
ITGAM	1.04386	3.08844	1.11e-14	1.01e-13	1.04386
ITGAX	1.1909	3.5106	2.41e-14	2.09e-13	1.1909
ITGB2	1.1165	5.55559	7.39e-14	5.99e-13	1.1165
ITGB8	1.40805	4.39755	1.06e-17	1.49e-16	1.40805
JAK3	1.36249	3.71513	4.89e-19	8.41e-18	1.36249
KIT	-1.01471	4.51335	1.85e-08	7.2e-08	1.01471
KLK1	-2.4789	3.02585	6.27e-17	7.85e-16	2.4789
LCN2	2.04707	4.93767	3.78e-15	3.66e-14	2.04707
LDLR	2.15301	4.33743	2.25e-42	1.18e-38	2.15301
LGALS2	1.34349	0.000929473	4.01e-13	2.94e-12	1.34349
LGALS3	1.3359	7.91327	5.14e-21	1.23e-19	1.3359
LIF	1.25562	3.39206	9.33e-21	2.12e-19	1.25562
LIFR	-1.18945	4.82167	1.39e-20	3.03e-19	1.18945
LSP1	1.09212	4.28906	2.01e-11	1.17e-10	1.09212
LTB	1.73651	2.78179	2.61e-13	1.97e-12	1.73651
LTBP1	1.21761	4.39734	4.55e-15	4.34e-14	1.21761
LYZ	1.47877	5.9881	1.28e-12	8.74e-12	1.47877
MAPT	-1.53031	1.37328	5.07e-25	2.56e-23	1.53031
MARCO	2.34132	3.09168	2.31e-21	5.84e-20	2.34132
MDK	1.14929	6.97292	5.58e-15	5.26e-14	1.14929
MET	1.42745	8.29827	7.77e-29	8.99e-27	1.42745
MFGE8	1.04744	7.48223	3.77e-20	7.64e-19	1.04744
MMP12	2.37248	0.386405	2.79e-14	2.39e-13	2.37248
MMP7	4.17946	3.62593	4.61e-31	9.18e-29	4.17946
MMP9	1.36028	4.57286	1.11e-10	5.86e-10	1.36028
MSLN	2.36164	1.17389	7.08e-15	6.58e-14	2.36164
MST1R	1.35972	3.19056	2.28e-29	2.97e-27	1.35972
MUC1	2.42775	6.3384	1.24e-30	2.2e-28	2.42775
MUC4	2.2709	0.966461	4.37e-25	2.27e-23	2.2709
NCF2	1.31259	2.93061	3.25e-19	5.71e-18	1.31259
NGFR	1.05162	4.71392	1.43e-07	4.99e-07	1.05162
NOD1	1.26992	5.63634	2.76e-19	4.91e-18	1.26992
NOD2	1.19856	0.34966	7.87e-14	6.36e-13	1.19856
NRP2	1.03614	7.00302	2e-16	2.33e-15	1.03614
NXN	1.13192	5.28803	6.74e-26	4.19e-24	1.13192
OGN	1.03548	1.5968	0.000147946	0.000333647	1.03548
OLR1	1.13902	2.82183	1.9e-10	9.76e-10	1.13902
OSM	1.00051	0.454364	1.06e-07	3.74e-07	1.00051
OSMR	1.40005	4.68259	4.45e-34	2.41e-31	1.40005
PALM3	1.00008	4.70495	3.09e-09	1.34e-08	1.00008
PDE1B	-1.01157	2.16102	3.65e-21	8.98e-20	1.01157
PDGFRA	1.16897	2.3139	1.07e-09	4.97e-09	1.16897
PELI1	1.5858	4.73684	4.74e-32	1.2e-29	1.5858
PGF	-1.42671	5.92423	2.81e-25	1.55e-23	1.42671
PLA2G2A	-1.00575	2.10654	0.000343731	0.000730811	1.00575
PLAU	1.74141	6.81628	7.89e-20	1.52e-18	1.74141
PLAUR	1.93847	4.25848	1.45e-30	2.54e-28	1.93847
PLXNC1	1.3243	5.72062	5.41e-20	1.07e-18	1.3243
PMAIP1	1.40886	2.17471	4.99e-19	8.54e-18	1.40886
POSTN	1.56281	6.07918	2.89e-12	1.88e-11	1.56281
PPARGC1A	-1.58184	4.14379	3.61e-24	1.61e-22	1.58184
PROS1	1.68569	7.52106	3.7e-30	5.81e-28	1.68569
PTAFR	1.13461	3.16852	4.31e-19	7.43e-18	1.13461
PTGER2	1.30974	-0.0789869	1.12e-15	1.17e-14	1.30974
PTGS2	1.80345	3.09035	4.4e-22	1.25e-20	1.80345
RAC2	1.16428	4.47873	1.55e-12	1.05e-11	1.16428
RAET1E	1.28196	0.067928	3.67e-16	4.12e-15	1.28196
RAG1	-1.22822	0.94089	4.17e-15	4.02e-14	1.22822
RASGEF1B	1.1937	3.34839	9.4e-26	5.71e-24	1.1937
RASGRP1	1.13375	1.44289	4.55e-10	2.23e-09	1.13375
RBP7	-1.16398	3.17625	3.43e-32	8.98e-30	1.16398
RGS2	1.06979	3.18238	1.07e-12	7.4e-12	1.06979
S100A10	1.90173	6.49466	5.82e-35	3.98e-32	1.90173
S100A2	2.02475	4.17831	5.49e-25	2.77e-23	2.02475
S100A6	1.30175	10.4671	3.08e-22	9.15e-21	1.30175
S100A9	1.58478	2.86715	1.75e-17	2.39e-16	1.58478
S100B	2.60449	2.33131	9.3e-23	3.09e-21	2.60449
SDC4	1.20144	9.30692	1.66e-22	5.26e-21	1.20144
SECTM1	1.01844	1.73611	2.33e-10	1.18e-09	1.01844
SEMA3A	1.04457	1.65303	7.06e-12	4.36e-11	1.04457
SEMA3B	1.15298	4.3896	8.6e-17	1.05e-15	1.15298
SEMA3C	1.84922	2.07185	1.03e-23	4.22e-22	1.84922
SEMA3D	-1.43925	4.20602	2.63e-08	1e-07	1.43925
SEMA7A	1.24474	1.85078	3.11e-19	5.49e-18	1.24474
SFTPA1	2.34535	5.69414	1.2e-06	3.68e-06	2.34535
SFTPA2	4.3438	3.75716	9.23e-20	1.76e-18	4.3438
SIGLEC6	2.22984	2.33284	2.06e-09	9.18e-09	2.22984
SIRPB1	1.0009	-0.255454	7.12e-08	2.58e-07	1.0009
SLAMF1	1.14892	0.559849	4.96e-08	1.83e-07	1.14892
SLAMF7	1.06149	3.11203	1.92e-05	4.96e-05	1.06149
SLAMF8	1.07063	2.60996	1.18e-09	5.47e-09	1.07063
SLIT2	1.2975	4.45145	1.08e-17	1.51e-16	1.2975
SLPI	2.78995	6.16035	8.16e-27	6.2e-25	2.78995
SPP1	1.26108	5.30472	3.41e-09	1.47e-08	1.26108
SSC5D	1.11348	2.52278	4.48e-13	3.27e-12	1.11348
STAT1	1.15693	7.48783	5.85e-22	1.64e-20	1.15693
STAT4	1.04647	2.07616	3.55e-12	2.28e-11	1.04647
TG	-1.02744	14.5464	4.85e-17	6.16e-16	1.02744
THBS1	1.11719	5.99071	8.27e-12	5.07e-11	1.11719
TMPRSS6	2.70687	5.23013	3.96e-19	6.86e-18	2.70687
TNC	1.70902	6.47963	2.96e-17	3.9e-16	1.70902
TNFRSF12A	1.03077	6.80728	3.81e-15	3.69e-14	1.03077
TNFRSF13C	1.09552	0.533188	7.35e-06	2.02e-05	1.09552
TNFRSF18	1.64137	0.886921	1.27e-17	1.77e-16	1.64137
TNFRSF21	1.39244	4.80371	1.38e-28	1.51e-26	1.39244
TNFRSF9	1.00627	0.407138	1.67e-06	5.04e-06	1.00627
TNFSF14	1.22328	-0.0615147	6.88e-12	4.25e-11	1.22328
TNFSF18	2.29769	-0.303415	5.83e-27	4.52e-25	2.29769
TNFSF4	1.32364	1.04077	2.02e-15	2.04e-14	1.32364
TNFSF9	2.21562	0.521914	1.98e-21	5.05e-20	2.21562
TP63	1.47773	1.71266	1.96e-10	1e-09	1.47773
TPSB2	1.24526	0.404348	1.06e-06	3.28e-06	1.24526
TRDC	1.21048	3.9179	4.24e-05	0.000103777	1.21048
TREM1	1.43444	2.81799	3.4e-12	2.2e-11	1.43444
TRIB3	-1.22615	4.49771	5.42e-11	2.99e-10	1.22615
TRIM58	-1.11254	2.64518	2.38e-15	2.38e-14	1.11254
TUBB3	2.45787	0.362143	2.12e-34	1.28e-31	2.45787
UNC5CL	1.75506	2.27282	1.41e-32	4.52e-30	1.75506
USP2	-1.13214	2.00105	1.53e-29	2.12e-27	1.13214
VAV3	-1.08648	4.30861	7.95e-19	1.32e-17	1.08648
VIPR1	-1.29222	1.83408	1.67e-21	4.3e-20	1.29222
XDH	1.9671	0.908049	4.74e-12	2.99e-11	1.9671
ZBP1	1.10611	0.379897	2.08e-06	6.19e-06	1.10611
