# Supplementary material for: Papillary Thyroid Carcinoma Variants are Characterized by Co-dysregulation of Immune and Cancer Associated Genes
Source: Cancers (Basel). 2019 Aug 15;11(8):1179. doi: 10.3390/cancers11081179 (PMC6721495; doi:10.3390/cancers11081179)
Supplement: Supplementary file 1 [file cancers-11-01179-s001.zip › cancers-554386-supplementary/cancers-554386-suppply-final/Table S5.xlsx]

## Sheet: labelledDE
Table S5: Classical vs Tall Cell Differentially-Expressed IA and CA Genes
IA Genes	logFC	logCPM	Pvalue	FDR	abs(logFC)
ADM2	1.0569	3.888	0.000321749	0.00393072	1.0569
AGTR1	1.1111	-0.0526467	0.00215811	0.0147007	1.1111
ALK	1.75316	2.91192	0.00010193	0.00179289	1.75316
APOA1	2.44392	1.37549	1.06e-05	0.000369616	2.44392
AR	1.18721	2.69158	1.41e-05	0.000449199	1.18721
AVPR1A	1.11995	2.2007	0.000661193	0.00649136	1.11995
BMP8A	2.40439	1.89016	1.5e-06	0.000102078	2.40439
BMX	1.03619	0.483604	3.78e-05	0.000893138	1.03619
CALCB	1.69872	1.16412	0.000703865	0.00679513	1.69872
CCL17	-1.26993	1.89634	6.85e-05	0.00136586	1.26993
CCL20	-1.5048	0.851997	6.28e-08	1.34e-05	1.5048
CD1A	-1.51328	2.38312	2.94e-06	0.000162823	1.51328
CD1B	-1.01024	-0.749718	0.00166148	0.0123476	1.01024
CD1C	-1.24402	1.67468	1.68e-06	0.000109821	1.24402
CD1E	-1.24919	1.41295	5.46e-06	0.000247538	1.24919
CD36	1.30756	4.06505	1.58e-05	0.000483738	1.30756
CETP	1.20426	1.33962	4.48e-07	5.03e-05	1.20426
CLCA2	-3.35828	0.883955	2.18e-21	9.16e-18	3.35828
CNTFR	3.12554	1.27511	1.07e-06	8.1e-05	3.12554
CRABP1	1.36538	4.09577	0.00279867	0.0176138	1.36538
CST4	-1.81397	0.89504	4.54e-07	5.05e-05	1.81397
CXCL17	-1.06563	3.63439	0.000129137	0.00213298	1.06563
DUOX2	1.45377	8.26463	4.35e-09	2.71e-06	1.45377
EDN2	1.29861	-0.782304	6.65e-06	0.000279085	1.29861
EDN3	2.83154	3.4558	9.98e-07	7.87e-05	2.83154
ELMO1	1.10833	4.74532	9.3e-06	0.000336321	1.10833
ERBB4	1.03975	2.11137	2.23e-05	0.000616432	1.03975
EREG	-1.03168	1.08017	0.00554501	0.0284697	1.03168
ESM1	1.27545	3.53612	6.79e-06	0.000282471	1.27545
F2RL2	-1.03482	0.194191	8.56e-05	0.00159293	1.03482
FABP4	1.36635	2.20383	0.00175239	0.012793	1.36635
FAM19A2	1.93523	2.10167	8.05e-09	3.65e-06	1.93523
FCER1A	-1.1274	2.02419	5.83e-06	0.000259978	1.1274
FGF11	1.24314	-1.15454	1.44e-05	0.000453945	1.24314
FGF12	1.3399	1.5177	1.24e-06	8.99e-05	1.3399
GLP1R	1.87866	0.5318	1.12e-05	0.000385155	1.87866
GRP	-1.21721	-0.868119	0.00050234	0.00537129	1.21721
IGHA1	-1.26904	9.23336	0.00163225	0.0122077	1.26904
IGHA2	-1.68547	5.96977	1.45e-05	0.000455284	1.68547
IGHD	-1.07726	3.012	0.0082246	0.0373452	1.07726
IGHE	2.36824	-0.41889	0.000374089	0.00437201	2.36824
IGHV1-69	2.36326	2.58208	0.00298174	0.0184144	2.36326
IGHV2-70	1.94576	1.4529	0.00892856	0.0395835	1.94576
IGHV3-72	1.92988	2.56145	0.0092118	0.040471	1.92988
IGKV1-12	1.86214	-0.0857265	0.0101623	0.0433815	1.86214
IGKV1-6	1.76302	3.51422	0.0109695	0.0458944	1.76302
IGKV1D-39	2.39377	0.0378016	0.00878269	0.0391123	2.39377
IGLC3	-1.25224	6.05193	0.00304356	0.0186454	1.25224
IL22RA2	-1.67932	-1.48162	6.63e-07	6.33e-05	1.67932
ITPR1	1.3043	5.13513	3.89e-07	4.66e-05	1.3043
KIT	1.432	4.14753	4.03e-05	0.000929209	1.432
LCN2	-1.56992	5.44953	5.24e-08	1.14e-05	1.56992
MAPT	1.19739	0.808953	9.1e-06	0.000336321	1.19739
MMP7	-1.71985	4.24957	8.09e-07	7.35e-05	1.71985
MSLN	1.6421	1.36945	0.00070265	0.00679513	1.6421
MUC1	-1.00454	6.76157	2.09e-05	0.000591275	1.00454
NMB	1.14099	5.25283	2.93e-05	0.000747066	1.14099
NPPC	1.74318	-0.913444	0.000155749	0.00243828	1.74318
NPR3	1.78832	3.79491	3.62e-07	4.44e-05	1.78832
OCA2	1.72443	0.962774	5.42e-05	0.00115942	1.72443
PGF	1.0234	5.40662	4.64e-05	0.00103087	1.0234
POSTN	-1.36205	6.51528	9.95e-07	7.87e-05	1.36205
RAG1	1.1274	0.509227	0.000100962	0.0017871	1.1274
RETN	-1.94688	-0.59156	9.71e-10	7.41e-07	1.94688
RXFP1	1.00945	-1.16708	0.000400225	0.00456024	1.00945
S100A2	-2.28807	4.88669	2.5e-23	1.4e-19	2.28807
S100A8	-1.05598	1.466	1.78e-06	0.000115285	1.05598
S100B	-1.29679	2.81303	6.37e-06	0.00027645	1.29679
SAA1	-1.14845	0.769554	0.00484883	0.0259037	1.14845
SAA2	-1.36617	-0.374265	0.000607773	0.00617323	1.36617
SCGB3A1	1.17016	1.02628	0.00304626	0.0186506	1.17016
SCN5A	1.15283	0.545778	3.07e-05	0.000767061	1.15283
SEMA3C	-1.1457	2.48579	4.2e-07	4.9e-05	1.1457
SEMA3D	2.19426	3.64404	8.01e-05	0.00151425	2.19426
SEMA6D	1.01458	3.10417	7.07e-06	0.000291215	1.01458
SFTPA1	2.32545	5.87322	0.00453438	0.024666	2.32545
SFTPA2	2.80666	3.985	0.000175155	0.00261978	2.80666
SLIT1	1.40047	5.84298	0.000348994	0.0041666	1.40047
SLPI	-1.46827	6.68516	3.4e-07	4.23e-05	1.46827
SPINK5	1.03031	0.460438	0.00175781	0.0128158	1.03031
TG	1.24574	14.182	1.33e-07	2.14e-05	1.24574
TNFSF18	-1.41696	0.182493	1.2e-08	4.93e-06	1.41696
TRIM58	1.07302	2.25875	3.79e-05	0.000893549	1.07302
VEGFA	1.00178	7.80938	1.1e-09	8.06e-07	1.00178
VGF	3.00562	2.95271	2.72e-05	0.000713478	3.00562
XDH	-1.52253	1.40036	3.11e-06	0.000170811	1.52253
