# Supplementary material for: Papillary Thyroid Carcinoma Variants are Characterized by Co-dysregulation of Immune and Cancer Associated Genes
Source: Cancers (Basel). 2019 Aug 15;11(8):1179. doi: 10.3390/cancers11081179 (PMC6721495; doi:10.3390/cancers11081179)
Supplement: Supplementary file 1 [file cancers-11-01179-s001.zip › cancers-554386-supplementary/cancers-554386-suppply-final/Table S6.xlsx]

## Sheet: labelledDE
Table S6: Follicular vs Tall Cell Differentially-expressed IA and CA Genes
IA Genes	logFC	logCPM	Pvalue	FDR	abs(logFC)
ABCC4	1.60932	3.56776	1.65e-06	7.22e-06	1.60932
ACHE	1.30026	0.470897	3.77e-07	1.85e-06	1.30026
ACRBP	1.45172	2.89777	3.21e-12	3.79e-11	1.45172
ACVRL1	1.09963	4.71867	1.14e-14	2.04e-13	1.09963
ADCY1	1.90292	4.00202	4.95e-15	9.26e-14	1.90292
ADCY5	1.11964	0.632599	1.65e-06	7.25e-06	1.11964
ADCY7	-1.83674	1.34598	2.51e-18	8.03e-17	1.83674
ADCY8	-2.62714	2.08506	1.42e-07	7.46e-07	2.62714
ADCYAP1R1	1.81248	1.96665	1.27e-05	4.75e-05	1.81248
ADM2	2.20169	4.72045	1.19e-14	2.12e-13	2.20169
AGTR1	2.9391	1.40181	1.9e-13	2.69e-12	2.9391
AHR	-1.36795	5.97479	6.24e-21	2.95e-19	1.36795
ALDH1A1	1.44048	7.1675	2.78e-15	5.46e-14	1.44048
ANGPT4	2.04897	1.14578	3.56e-08	2.08e-07	2.04897
ANGPTL1	1.41787	3.84086	9.97e-11	8.98e-10	1.41787
ANGPTL4	-1.15581	4.74936	4.23e-07	2.07e-06	1.15581
ANXA1	-1.19615	9.08853	7.68e-09	5.06e-08	1.19615
ANXA2	-1.82794	8.2939	1.76e-30	3.87e-28	1.82794
APLN	1.60274	2.20578	9.55e-08	5.2e-07	1.60274
APOA1	3.21739	1.84032	1.53e-10	1.34e-09	3.21739
APOBEC3B	-1.08648	0.394816	1.22e-09	9.08e-09	1.08648
APOD	-1.66695	3.03706	1.41e-08	8.84e-08	1.66695
APOL1	-1.17133	5.40616	1.85e-09	1.35e-08	1.17133
AQP3	-1.68537	0.851179	5.51e-12	6.23e-11	1.68537
AR	1.89282	3.11511	8.66e-14	1.29e-12	1.89282
AREG	-1.69486	1.05552	2.76e-08	1.64e-07	1.69486
ARG2	1.27985	4.88146	1.81e-06	7.87e-06	1.27985
ARHGAP30	-1.19259	3.12982	3.23e-09	2.27e-08	1.19259
AVPR1A	2.01465	2.79701	1.75e-11	1.8e-10	2.01465
AVPR2	1.27176	0.280992	6.67e-09	4.43e-08	1.27176
AXL	-1.10347	4.62279	8.85e-17	2.21e-15	1.10347
B2M	-1.16035	10.9971	4.91e-11	4.63e-10	1.16035
BACH2	-1.35441	1.34023	2.8e-14	4.63e-13	1.35441
BCL2	1.54519	5.77828	8.72e-22	4.68e-20	1.54519
BCL2A1	-1.63192	0.435057	2.63e-10	2.21e-09	1.63192
BCL2L1	-1.24236	6.36059	1.22e-35	4.6e-33	1.24236
BID	-1.20603	4.1737	8.31e-18	2.44e-16	1.20603
BIRC3	-2.13005	3.49635	7.3e-17	1.85e-15	2.13005
BIRC7	-1.90814	1.81623	1.54e-05	5.66e-05	1.90814
BMP8A	3.89183	3.03339	1.83e-14	3.13e-13	3.89183
BMP8B	1.3089	3.08509	2.55e-11	2.55e-10	1.3089
BMX	1.64149	0.817057	1.12e-06	5.05e-06	1.64149
BTK	-1.12089	1.41358	2.21e-06	9.49e-06	1.12089
C1QA	-1.02067	5.53145	6.17e-05	0.000202082	1.02067
C1R	-1.69263	5.19831	1.58e-12	1.95e-11	1.69263
C1S	-1.86474	5.21812	2.89e-10	2.42e-09	1.86474
C2	-1.03904	2.28011	0.000367607	0.00101592	1.03904
C3	-2.18252	7.74344	4.17e-13	5.62e-12	2.18252
C7	-1.51038	4.16846	0.000179861	0.000532369	1.51038
CALCRL	1.00506	5.19752	2.52e-10	2.14e-09	1.00506
CALR	1.22487	10.2156	2.06e-19	7.85e-18	1.22487
CARD11	-2.10469	2.25657	6.81e-16	1.45e-14	2.10469
CARD9	-1.30128	0.64876	1.23e-12	1.55e-11	1.30128
CCDC110	1.54745	1.19981	1.44e-18	4.83e-17	1.54745
CCL13	-3.30572	0.620326	9.16e-23	5.79e-21	3.30572
CCL14	1.42764	0.0879152	2.38e-08	1.44e-07	1.42764
CCL17	-4.01141	1.22386	1.94e-30	4.15e-28	4.01141
CCL18	-2.07799	2.94514	6.67e-08	3.72e-07	2.07799
CCL19	-1.97693	2.13267	7.24e-05	0.000233849	1.97693
CCL22	-3.56706	1.14707	1.94e-29	3.55e-27	3.56706
CCR1	-1.05629	1.50149	3.07e-07	1.54e-06	1.05629
CCR2	-1.34604	0.956113	5.56e-07	2.65e-06	1.34604
CCR7	-1.31175	0.650652	1.34e-07	7.06e-07	1.31175
CD180	-1.18082	0.771633	1.81e-05	6.55e-05	1.18082
CD1A	-4.22607	1.87248	1.02e-20	4.74e-19	4.22607
CD1C	-3.6026	1.05347	1.01e-33	3.19e-31	3.6026
CD1E	-3.77031	0.767827	1.27e-29	2.39e-27	3.77031
CD27	1.12762	3.3505	0.0032467	0.00730485	1.12762
CD300LF	-1.74956	0.324638	1.58e-13	2.27e-12	1.74956
CD36	2.74159	5.16622	8.91e-18	2.6e-16	2.74159
CD37	-1.08482	2.8432	7.39e-06	2.88e-05	1.08482
CD3D	-1.29513	1.29785	8.41e-05	0.00026768	1.29513
CD53	-1.08902	3.61887	1.04e-05	3.96e-05	1.08902
CD55	-2.605	7.06537	3.23e-42	2.93e-39	2.605
CD74	-1.42576	10.3873	2.36e-11	2.38e-10	1.42576
CD79A	-1.10866	2.99493	0.0199103	0.036806	1.10866
CD86	-1.23033	1.75346	4.84e-08	2.77e-07	1.23033
CDKN2A	-2.28718	1.57662	5.05e-19	1.81e-17	2.28718
CEACAM1	-1.63109	1.55917	9.93e-11	8.95e-10	1.63109
CEBPA	1.41388	3.23116	2.54e-11	2.54e-10	1.41388
CETP	2.4128	2.22524	3.69e-21	1.8e-19	2.4128
CFB	-2.46883	2.84353	6.7e-14	1.02e-12	2.46883
CFH	-2.13464	5.48254	8.62e-22	4.65e-20	2.13464
CFI	-1.61814	5.49384	1.16e-14	2.06e-13	1.61814
CHGB	-2.47641	3.77327	3.51e-10	2.87e-09	2.47641
CHIT1	-1.83177	3.93962	2.41e-06	1.03e-05	1.83177
CIITA	-1.69455	3.65086	1.97e-16	4.64e-15	1.69455
CKLF	-1.55525	2.72694	1.02e-29	1.99e-27	1.55525
CLEC10A	-1.94425	0.89701	1.04e-13	1.52e-12	1.94425
CLEC4A	-1.53621	0.411353	8.1e-26	8.86e-24	1.53621
CLEC4E	1.18824	0.437069	0.000121685	0.000373583	1.18824
CLEC5A	-1.93516	1.21872	1.06e-15	2.19e-14	1.93516
CLEC7A	-1.13361	1.64552	3.31e-07	1.64e-06	1.13361
CLU	-1.52428	11.7287	2.17e-08	1.32e-07	1.52428
CMTM3	-1.05721	4.65851	2.06e-12	2.51e-11	1.05721
CNTFR	5.18122	2.96689	2.41e-15	4.8e-14	5.18122
COLEC12	-2.3024	2.06873	6.37e-22	3.52e-20	2.3024
CORO1A	-1.0686	4.50987	3.62e-06	1.5e-05	1.0686
CRABP1	2.67564	5.07497	1.21e-08	7.69e-08	2.67564
CRABP2	-1.03029	5.475	0.000883705	0.00225847	1.03029
CRLF1	-1.38366	5.30695	0.000768736	0.0019887	1.38366
CSF1	-1.19882	4.41052	2.55e-18	8.12e-17	1.19882
CSF2RA	-1.30672	1.44402	2.45e-09	1.75e-08	1.30672
CSF2RB	-1.55871	2.44126	3.21e-12	3.79e-11	1.55871
CTSE	-2.62938	3.53346	3.09e-16	7.03e-15	2.62938
CTSH	-1.3413	7.59789	4.65e-10	3.73e-09	1.3413
CTSK	-2.06197	3.85384	1.06e-28	1.72e-26	2.06197
CTSS	-1.13616	6.19457	6.85e-11	6.37e-10	1.13616
CXCL10	-1.15378	1.94381	0.000640657	0.00168421	1.15378
CXCL11	-1.14077	0.479571	0.00185692	0.00441157	1.14077
CXCL14	-2.1324	6.64478	5.1e-06	2.05e-05	2.1324
CXCL16	-1.12153	4.92986	1.55e-24	1.37e-22	1.12153
CXCL17	-3.29316	2.92402	1.17e-19	4.67e-18	3.29316
CXCL2	-2.22656	2.60464	1.06e-13	1.56e-12	2.22656
CYBB	-1.421	3.93288	4.93e-11	4.64e-10	1.421
CYP1B1	-2.08442	5.10539	1.35e-10	1.2e-09	2.08442
CYR61	1.01336	7.64155	7.13e-05	0.000230691	1.01336
DCN	-2.26122	5.7881	4.63e-12	5.3e-11	2.26122
DDIT3	1.11163	5.93119	6.92e-07	3.25e-06	1.11163
DLL4	1.12319	4.10446	2.18e-10	1.87e-09	1.12319
DTX4	-2.07076	7.38534	9.43e-18	2.73e-16	2.07076
DUOX1	1.36177	7.79252	5.68e-18	1.71e-16	1.36177
DUOX2	2.51273	9.00418	1.79e-23	1.31e-21	2.51273
DUSP6	-1.04726	7.74027	6.15e-07	2.91e-06	1.04726
EBI3	-2.28066	1.38176	3.58e-21	1.76e-19	2.28066
EDN3	4.03041	4.31156	5.14e-14	8.07e-13	4.03041
EDNRA	-1.08335	3.18173	5e-14	7.89e-13	1.08335
EDNRB	1.61321	5.37492	3.91e-15	7.42e-14	1.61321
EGF	1.90351	1.15794	3.74e-09	2.59e-08	1.90351
EGR1	1.0197	8.83842	5.39e-05	0.000178218	1.0197
ELF4	-1.00707	2.9685	5.6e-13	7.41e-12	1.00707
ELMO1	2.38601	5.70166	1.48e-22	9.08e-21	2.38601
ERBB3	-2.07938	5.22705	5.12e-25	4.85e-23	2.07938
ERBB4	1.62327	2.42717	2.07e-08	1.26e-07	1.62327
ESM1	2.20635	4.16149	3.19e-13	4.35e-12	2.20635
ESRRG	1.59601	2.24457	1.27e-15	2.6e-14	1.59601
F2RL1	-1.01647	3.57736	1.61e-17	4.54e-16	1.01647
FABP4	3.07524	3.56224	5.2e-12	5.89e-11	3.07524
FAM19A2	3.4696	3.28798	3.55e-15	6.82e-14	3.4696
FAM3D	1.17782	-0.0107361	1.94e-05	6.96e-05	1.17782
FAS	-1.12708	4.07122	1.46e-18	4.87e-17	1.12708
FCER1A	-3.1379	1.40853	7.5e-28	1.1e-25	3.1379
FCGR2A	-1.05749	3.27559	5.56e-07	2.65e-06	1.05749
FCGR2B	-1.48333	1.18254	4.23e-10	3.42e-09	1.48333
FCN1	-1.95931	1.37752	2.45e-13	3.42e-12	1.95931
FGF12	2.69446	2.53668	8.47e-20	3.44e-18	2.69446
FGF18	-1.00624	-0.278247	8.43e-07	3.89e-06	1.00624
FGF2	-1.00535	2.50911	3.54e-09	2.46e-08	1.00535
FLT1	1.69356	6.89671	4.8e-25	4.57e-23	1.69356
FLT4	1.6559	4.77673	2.87e-24	2.45e-22	1.6559
FN1	-3.73887	12.6317	6.23e-28	9.33e-26	3.73887
FOS	1.10171	8.77569	5.28e-05	0.000174912	1.10171
FOXA2	1.33764	1.62335	0.00136808	0.00334982	1.33764
FPR1	-1.23516	1.09285	1.44e-07	7.55e-07	1.23516
GBP2	-1.46003	5.33796	2.14e-10	1.84e-09	1.46003
GDF10	1.89174	1.12545	0.000560428	0.00149186	1.89174
GDF15	-1.34853	5.84768	1.45e-06	6.43e-06	1.34853
GDF7	1.43617	-0.401656	5.73e-10	4.54e-09	1.43617
GHR	1.00871	1.45157	1.22e-06	5.46e-06	1.00871
GNAI1	1.30046	4.29512	1.27e-12	1.59e-11	1.30046
GNLY	-2.22738	3.10655	8.84e-14	1.31e-12	2.22738
GPNMB	-2.09936	6.04029	1.06e-12	1.35e-11	2.09936
GREM1	-1.91262	1.5908	4.87e-07	2.35e-06	1.91262
HAVCR2	-1.06111	2.08636	4.76e-06	1.92e-05	1.06111
HCK	-1.70979	2.64345	4.73e-17	1.24e-15	1.70979
HCST	-1.3936	1.27562	5e-08	2.85e-07	1.3936
HLA-A	-1.20467	9.74084	8.91e-13	1.15e-11	1.20467
HLA-B	-1.45694	9.97496	3.63e-17	9.66e-16	1.45694
HLA-C	-1.22285	9.29168	6.29e-14	9.69e-13	1.22285
HLA-DMA	-1.52594	5.55595	6.41e-16	1.37e-14	1.52594
HLA-DOA	-2.43298	4.41787	2.72e-19	1.01e-17	2.43298
HLA-DOB	-1.64354	1.3293	6e-08	3.38e-07	1.64354
HLA-DPA1	-1.71167	7.41448	1.51e-11	1.58e-10	1.71167
HLA-DPB1	-1.68652	7.22781	1.83e-13	2.6e-12	1.68652
HLA-DQA1	-2.00792	5.93517	8.26e-14	1.24e-12	2.00792
HLA-DQA2	-1.87118	3.90563	3.52e-09	2.45e-08	1.87118
HLA-DQB1	-1.60469	6.77578	1.12e-09	8.39e-09	1.60469
HLA-DRA	-1.73388	8.45462	1.94e-13	2.74e-12	1.73388
HLA-DRB1	-2.03962	7.81959	5.61e-20	2.34e-18	2.03962
HLA-DRB5	-1.89296	5.968	4.77e-15	8.97e-14	1.89296
HLA-F	-1.08919	5.31504	4.84e-09	3.29e-08	1.08919
HLA-G	-3.36251	3.16492	3.32e-43	3.66e-40	3.36251
HLA-H	-1.12731	4.51888	6.48e-14	9.95e-13	1.12731
HPSE	-1.44609	1.34069	1.09e-13	1.59e-12	1.44609
HSP90B1	1.15228	10.3679	5.48e-16	1.19e-14	1.15228
HSPA5	1.39165	9.90887	1.62e-16	3.86e-15	1.39165
HSPA6	-1.37522	0.334023	4.34e-10	3.5e-09	1.37522
ICAM1	-1.90607	5.46305	4.09e-23	2.86e-21	1.90607
IFI16	-1.10313	5.04756	1.82e-18	5.99e-17	1.10313
IFIT1	-1.27245	4.30752	1.28e-15	2.63e-14	1.27245
IFIT2	-1.62943	3.43755	9.86e-32	2.53e-29	1.62943
IFIT3	-1.44376	4.04434	6.74e-23	4.42e-21	1.44376
IFIT5	-1.03433	4.22109	8.14e-16	1.71e-14	1.03433
IGF2	4.01449	8.09699	3.58e-07	1.77e-06	4.01449
IGHA1	-2.86412	8.83186	5.01e-09	3.4e-08	2.86412
IGHA2	-3.21144	5.80339	4.91e-11	4.63e-10	3.21144
IGHD	-2.1507	2.68642	1.6e-05	5.85e-05	2.1507
IGHG1	-1.56532	10.5536	0.00413956	0.00907151	1.56532
IGHG2	-2.08706	8.327	0.00014693	0.000442893	2.08706
IGHG3	-1.96064	7.29335	0.000192018	0.000565528	1.96064
IGHM	-1.25591	6.11548	0.00955062	0.0191497	1.25591
IGHV4-39	-1.30256	3.36828	0.0177972	0.0332868	1.30256
IGKC	-2.26037	10.2633	4.73e-05	0.000158081	2.26037
IGLC2	-2.06032	6.2768	7.04e-05	0.00022823	2.06032
IGLC3	-2.64898	5.706	4.82e-07	2.33e-06	2.64898
IGLL5	-1.63203	4.1425	0.00176512	0.00421686	1.63203
IGLV2-14	-1.69755	4.4044	0.00183743	0.00436998	1.69755
IGLV6-57	-1.78714	2.09101	0.000709558	0.00185396	1.78714
IL11RA	1.14254	4.50203	2.36e-16	5.52e-15	1.14254
IL18	-1.45332	2.68493	1.28e-08	8.09e-08	1.45332
IL18R1	-1.52957	1.24212	3.56e-11	3.46e-10	1.52957
IL1RAP	-1.62712	3.85825	3.64e-14	5.87e-13	1.62712
IL1RL1	-3.96864	3.25886	2.1e-29	3.82e-27	3.96864
IL1RN	-2.06886	3.18593	1.11e-16	2.73e-15	2.06886
IL21R	-1.08587	0.896408	1.56e-05	5.73e-05	1.08587
IL22RA1	1.70919	2.27809	1.76e-09	1.29e-08	1.70919
IL23A	-1.45834	-0.273945	6.58e-29	1.09e-26	1.45834
IL2RA	-1.53973	0.300147	2.74e-10	2.3e-09	1.53973
IL2RG	-1.43058	3.24767	1.58e-06	6.96e-06	1.43058
IL4R	-1.0876	4.95983	1.12e-22	6.96e-21	1.0876
IL6	-1.79322	0.834439	2.06e-06	8.9e-06	1.79322
IL7R	-1.37757	2.34977	4.06e-06	1.66e-05	1.37757
INHBA	-1.96635	2.97456	1.77e-13	2.52e-12	1.96635
IRF8	-1.09239	2.17875	1.65e-05	6.02e-05	1.09239
IRS1	1.44283	5.93984	3.07e-17	8.3e-16	1.44283
ISG15	-1.5038	4.84078	7.14e-11	6.61e-10	1.5038
ITGA3	-1.82623	8.74608	5.76e-44	8.88e-41	1.82623
ITGAM	-1.50238	2.72171	1.24e-13	1.81e-12	1.50238
ITGAX	-1.32022	2.9285	1.67e-08	1.04e-07	1.32022
ITGB2	-1.48781	5.11904	3.95e-11	3.8e-10	1.48781
ITGB8	-1.59227	3.75318	1.91e-08	1.17e-07	1.59227
ITPR1	2.16292	5.69566	6.79e-24	5.42e-22	2.16292
JAK3	-1.63681	3.13442	4.73e-11	4.49e-10	1.63681
JUN	1.07415	8.13075	1.27e-06	5.67e-06	1.07415
KDR	1.5097	6.26895	5.74e-18	1.72e-16	1.5097
KIT	2.4233	4.82857	1.63e-11	1.69e-10	2.4233
KLK1	3.02607	4.05517	0.000106303	0.000330572	3.02607
KLK4	3.5355	3.10963	1.72e-06	7.51e-06	3.5355
LCN2	-3.63788	5.07323	1.46e-23	1.09e-21	3.63788
LDLR	-2.43599	3.49514	6.24e-39	3.7e-36	2.43599
LGALS1	-1.63237	6.75942	2.6e-14	4.31e-13	1.63237
LGALS3	-1.82077	7.45113	7.46e-14	1.13e-12	1.82077
LGALS9	-1.0765	3.84316	3.36e-09	2.34e-08	1.0765
LIF	-1.56879	2.86608	6.27e-16	1.34e-14	1.56879
LIFR	1.99148	5.27981	5.58e-14	8.72e-13	1.99148
LSP1	-1.52099	3.89084	3.91e-11	3.77e-10	1.52099
LST1	-1.71828	2.41303	4.17e-15	7.9e-14	1.71828
LTB	-2.40465	2.31209	2.39e-15	4.76e-14	2.40465
LTBP1	-1.67537	3.96558	9.12e-18	2.64e-16	1.67537
LTBP2	-1.04484	7.60069	4.49e-14	7.15e-13	1.04484
LY86	-1.20729	1.35366	2.82e-08	1.68e-07	1.20729
LY96	-1.31187	0.937046	5.78e-10	4.58e-09	1.31187
LYN	-1.23146	5.20496	6.57e-39	3.75e-36	1.23146
LYZ	-2.01278	5.5068	1.14e-10	1.02e-09	2.01278
MAP2K6	1.04926	0.95119	2.11e-08	1.28e-07	1.04926
MAP3K5	-1.29888	5.35699	1.76e-18	5.83e-17	1.29888
MAPK10	1.28775	3.92275	2.42e-31	6.01e-29	1.28775
MAPT	2.71359	1.97707	3.66e-16	8.24e-15	2.71359
MARCO	-3.13732	2.56626	5.78e-18	1.73e-16	3.13732
MATN2	1.82935	7.06414	8.47e-14	1.27e-12	1.82935
MDK	-1.2126	6.37284	1.27e-06	5.69e-06	1.2126
MET	-1.83727	7.76135	3.49e-23	2.46e-21	1.83727
MFGE8	-1.52328	7.11792	1.02e-17	2.95e-16	1.52328
MICB	-1.149	0.634551	1.33e-15	2.72e-14	1.149
MMP14	-1.24806	6.46622	3.6e-15	6.9e-14	1.24806
MMP2	-1.17346	6.06761	2.06e-10	1.78e-09	1.17346
MMP7	-5.91202	3.75398	3.12e-44	5.35e-41	5.91202
MMP9	-1.48718	3.91664	1.29e-06	5.78e-06	1.48718
MSR1	-1.04502	3.07961	7.18e-06	2.81e-05	1.04502
MST1R	-1.71528	2.64964	2.13e-17	5.9e-16	1.71528
MUC1	-3.45647	5.97492	2.63e-32	7.37e-30	3.45647
NAMPT	-1.01938	5.07798	7.28e-15	1.33e-13	1.01938
NCF2	-1.80456	2.48437	1.05e-17	3.03e-16	1.80456
NCKAP1L	-1.13116	3.20322	1.04e-06	4.74e-06	1.13116
NLRP2	-1.29406	3.37776	0.000827788	0.00212791	1.29406
NMB	1.23179	5.12748	7.43e-06	2.9e-05	1.23179
NOD1	-1.31152	4.97382	3.73e-08	2.17e-07	1.31152
NOD2	-1.781	-0.00224143	9.81e-13	1.26e-11	1.781
NOX4	-1.63921	1.96486	9.99e-23	6.23e-21	1.63921
NOX5	1.69494	2.1251	0.000299194	0.000842717	1.69494
NPPC	3.27982	0.259422	8.66e-14	1.29e-12	3.27982
NPR1	1.18223	3.20545	6.28e-13	8.27e-12	1.18223
NPR3	2.39226	4.09697	2.65e-13	3.68e-12	2.39226
NR2F1	-1.68883	3.7298	5.8e-15	1.08e-13	1.68883
NRIP1	-1.1231	4.9849	1.16e-09	8.67e-09	1.1231
NRP2	-1.10995	6.4591	8.59e-09	5.6e-08	1.10995
NXN	-1.57178	4.87349	9.58e-24	7.42e-22	1.57178
OAS1	-1.16069	3.3116	4.31e-11	4.12e-10	1.16069
OAS3	-1.04	3.9689	4.12e-13	5.57e-12	1.04
OASL	-1.2066	1.46116	3.55e-08	2.07e-07	1.2066
OCA2	1.90726	0.877994	1.2e-05	4.49e-05	1.90726
OGN	-1.67812	1.33133	2.07e-05	7.36e-05	1.67812
OLR1	-1.50356	2.37476	1.96e-07	1.01e-06	1.50356
OSM	-1.28366	0.0278982	1.02e-05	3.9e-05	1.28366
OSMR	-1.87564	4.19305	1.52e-45	2.93e-42	1.87564
PALM3	-1.02102	4.15226	0.00059081	0.00156544	1.02102
PCSK2	1.03604	8.48858	0.0225775	0.0411871	1.03604
PDCD1LG2	-1.51158	0.465618	8.06e-11	7.39e-10	1.51158
PDE1B	1.41703	2.55864	1.85e-09	1.35e-08	1.41703
PDGFD	1.29881	4.55884	5.01e-16	1.1e-14	1.29881
PDGFRA	-1.59035	1.88301	6.08e-08	3.42e-07	1.59035
PELI1	-1.65584	3.96201	7.29e-25	6.74e-23	1.65584
PGF	2.42892	6.48521	3.17e-16	7.19e-15	2.42892
PGR	-1.14218	2.08419	0.000134384	0.000408585	1.14218
PIK3R3	1.1036	4.98127	1.21e-17	3.46e-16	1.1036
PLAU	-2.611	6.47417	1.78e-23	1.31e-21	2.611
PLAUR	-2.4578	3.63301	2.14e-32	6.12e-30	2.4578
PLXNA4	1.30434	4.21732	2.94e-06	1.24e-05	1.30434
PLXNC1	-1.58424	5.14639	1.93e-12	2.35e-11	1.58424
PMAIP1	-2.13182	1.82616	1.98e-25	2.01e-23	2.13182
POMC	1.64645	0.259762	1.47e-05	5.43e-05	1.64645
POSTN	-2.94757	6.13447	3.33e-27	4.5e-25	2.94757
PPARG	1.16225	3.07161	0.000260822	0.000744841	1.16225
PPARGC1A	2.42796	4.79467	4.92e-17	1.28e-15	2.42796
PRKACB	1.39934	5.11385	4.16e-19	1.51e-17	1.39934
PROS1	-2.31623	7.03358	4e-30	8.23e-28	2.31623
PSMB8	-1.0614	5.60684	4.77e-13	6.39e-12	1.0614
PSTPIP1	-1.37483	1.11537	1.64e-07	8.54e-07	1.37483
PTAFR	-1.53257	2.735	2.07e-15	4.16e-14	1.53257
PTGES	-1.49319	0.855035	1.24e-12	1.55e-11	1.49319
PTGS2	-2.29925	2.48861	1.68e-19	6.48e-18	2.29925
PTPRC	-1.1172	3.89016	3.55e-05	0.000120843	1.1172
RAC2	-1.58627	4.05074	7.06e-10	5.54e-09	1.58627
RAET1G	-1.17979	0.527155	2.84e-08	1.69e-07	1.17979
RAG1	2.33196	1.38809	8.27e-14	1.24e-12	2.33196
RARB	1.21098	2.85763	5.17e-16	1.14e-14	1.21098
RARRES2	-1.37698	3.73557	3.06e-06	1.28e-05	1.37698
RARRES3	-1.25297	4.62964	1.65e-08	1.02e-07	1.25297
RASGEF1B	-1.6271	2.91175	2.86e-20	1.23e-18	1.6271
RASGRP1	-1.01312	0.783365	0.0001621	0.000484918	1.01312
RBP5	1.29979	1.60678	8.01e-05	0.000256287	1.29979
RBP7	1.49864	3.66045	2.79e-14	4.62e-13	1.49864
RGS2	-1.37828	2.73192	1.2e-11	1.28e-10	1.37828
RNF43	-1.04352	2.38096	4.58e-13	6.16e-12	1.04352
RSAD2	-1.54736	2.87631	5.85e-22	3.26e-20	1.54736
RUNX3	-1.24211	1.64245	9.24e-07	4.24e-06	1.24211
S100A10	-2.51504	5.93833	5.76e-37	2.61e-34	2.51504
S100A11	-1.33773	7.59549	3.1e-18	9.8e-17	1.33773
S100A2	-4.34079	4.93185	3.75e-54	5.78e-50	4.34079
S100A5	-1.29455	2.31404	2.75e-08	1.64e-07	1.29455
S100A6	-2.20354	10.2561	8.57e-28	1.25e-25	2.20354
S100A8	-1.9988	1.16678	5.56e-13	7.37e-12	1.9988
S100A9	-2.57679	2.64233	1.85e-23	1.35e-21	2.57679
S100B	-3.91038	2.17719	2.97e-29	5.2e-27	3.91038
SCARB1	1.181	4.8411	2.55e-20	1.11e-18	1.181
SCGB3A1	1.14392	0.816153	0.00384652	0.00848965	1.14392
SCTR	1.47649	0.0461522	2.05e-14	3.47e-13	1.47649
SDC4	-1.39827	8.74779	8.3e-12	9.09e-11	1.39827
SECTM1	-1.30513	1.29623	1.12e-07	6.02e-07	1.30513
SEMA3A	-1.28357	1.18126	1.3e-08	8.24e-08	1.28357
SEMA3B	-1.39734	3.86739	9.71e-12	1.05e-10	1.39734
SEMA3C	-3.01438	1.91545	5.77e-35	1.98e-32	3.01438
SEMA3D	3.61324	4.72166	2.73e-11	2.72e-10	3.61324
SEMA6D	1.49704	3.33337	2.81e-08	1.67e-07	1.49704
SEMA7A	-1.70361	1.41036	1.47e-19	5.71e-18	1.70361
SERPING1	-1.03823	6.5091	1.46e-08	9.13e-08	1.03823
SIGLEC9	-1.06115	-0.155148	5.74e-07	2.73e-06	1.06115
SLAMF1	-1.39925	0.0604724	1.15e-05	4.33e-05	1.39925
SLAMF8	-1.36549	2.15573	8.26e-07	3.81e-06	1.36549
SLIT1	1.66243	5.85499	0.000133729	0.000406753	1.66243
SLIT2	-1.18949	3.71417	1.21e-07	6.47e-07	1.18949
SLPI	-4.27215	6.13611	9.42e-39	5.19e-36	4.27215
SOCS2	1.12981	3.43124	2.18e-17	6.01e-16	1.12981
SPHK1	-1.51533	3.57868	8.52e-25	7.64e-23	1.51533
SPI1	-1.20309	3.23021	7.1e-09	4.7e-08	1.20309
SPINK5	1.95252	1.08001	4.78e-09	3.26e-08	1.95252
SPP1	-1.12787	4.5735	0.000328014	0.000915862	1.12787
SSC5D	-1.58104	2.13304	3.85e-15	7.35e-14	1.58104
STAT1	-1.32034	6.93221	1.01e-15	2.1e-14	1.32034
STAT4	-1.42554	1.67537	3.22e-09	2.26e-08	1.42554
STC1	1.28587	5.14638	2.73e-12	3.27e-11	1.28587
STC2	1.41595	3.47892	1.06e-12	1.35e-11	1.41595
SYNM	1.61343	3.61742	4.44e-23	3.03e-21	1.61343
TAP1	-1.09561	5.30906	1.23e-11	1.31e-10	1.09561
TG	2.25582	14.8821	5.81e-29	9.85e-27	2.25582
TGFB2	-1.18342	2.99409	4.46e-08	2.56e-07	1.18342
TGFB3	-1.44016	3.27848	1.11e-21	5.91e-20	1.44016
TGFBR1	-1.2131	5.85722	7.9e-15	1.44e-13	1.2131
THBS1	-1.76531	5.69236	2.16e-14	3.63e-13	1.76531
TLR6	-1.16119	-0.206341	5.7e-09	3.83e-08	1.16119
TMEM173	-1.00496	5.67728	1.06e-09	8.02e-09	1.00496
TMPRSS6	-3.4054	4.56441	6.66e-14	1.02e-12	3.4054
TMSB10	-1.53761	9.0856	2.47e-15	4.91e-14	1.53761
TMSB4X	-1.2061	9.17903	2.07e-11	2.11e-10	1.2061
TNC	-2.31867	5.97472	3.5e-15	6.76e-14	2.31867
TNFAIP8L2	-1.30688	0.996773	1.58e-09	1.16e-08	1.30688
TNFRSF10A	-1.01511	2.40672	1.47e-13	2.12e-12	1.01511
TNFRSF11B	1.78505	5.08264	3.04e-11	2.99e-10	1.78505
TNFRSF12A	-1.14972	6.28682	4.26e-07	2.08e-06	1.14972
TNFRSF18	-2.39281	0.483158	8.98e-18	2.61e-16	2.39281
TNFRSF21	-1.96646	4.37286	1.57e-26	1.94e-24	1.96646
TNFRSF9	-1.40959	0.036386	1.6e-05	5.85e-05	1.40959
TNFSF10	-1.04171	3.94226	5.04e-13	6.73e-12	1.04171
TNFSF13B	-1.25237	1.44071	1.32e-08	8.31e-08	1.25237
TNFSF4	-1.62425	0.492227	8.13e-18	2.39e-16	1.62425
TP63	-2.1335	1.31077	6.69e-09	4.44e-08	2.1335
TRAC	-1.08418	3.05323	0.00037641	0.00103778	1.08418
TRBC2	-1.00222	2.786	0.00190769	0.00452175	1.00222
TRBV28	-1.1681	1.15785	0.000402254	0.00110239	1.1681
TREM1	-1.83317	2.27277	9.93e-10	7.59e-09	1.83317
TREM2	-1.16953	2.61524	1.37e-05	5.08e-05	1.16953
TRIB3	1.5521	5.01019	0.000145417	0.000438841	1.5521
TRIM22	-1.08377	5.17677	1.49e-11	1.56e-10	1.08377
TRIM36	1.78484	2.6487	4.35e-05	0.000146442	1.78484
TRIM58	2.16495	3.03895	2.23e-14	3.75e-13	2.16495
TUBB3	-2.88248	-0.444862	9.75e-26	1.04e-23	2.88248
TYROBP	-1.03849	4.24298	1.03e-05	3.93e-05	1.03849
UNC5CL	-2.5521	1.87433	1.75e-35	6.26e-33	2.5521
USP2	1.6634	2.45037	1.41e-14	2.46e-13	1.6634
VAV3	1.6852	4.72636	9.71e-15	1.75e-13	1.6852
VCAM1	-1.22403	2.88254	5.27e-09	3.56e-08	1.22403
VEGFA	1.59374	8.13807	9.51e-26	1.02e-23	1.59374
VIPR1	2.21459	2.33368	4.78e-18	1.45e-16	2.21459
VLDLR	1.50126	4.62625	1.37e-14	2.39e-13	1.50126
WNK2	1.52337	1.44554	2.5e-09	1.78e-08	1.52337
XDH	-3.50844	1.01044	1.46e-20	6.61e-19	3.50844
ZBTB16	1.24109	2.93726	1.6e-08	9.95e-08	1.24109
ZYX	-1.06389	6.35085	3.58e-20	1.51e-18	1.06389
